# Supplementary material for: catena-Poly[4,4′-bipyridinium [[diaqua­disulfatocadmium(II)]-μ-4,4′-bipyridine-κ2 N:N′] dihydrate]
Source: Acta Crystallogr Sect E Struct Rep Online. 2009 Dec 12;66(Pt 1):m44. doi: 10.1107/S1600536809051502 (PMC2980147; doi:10.1107/S1600536809051502)
Supplement: Supplementary file 1 [file e-66-00m44-sup1.cif]

##############################################################################
###                                                                        ###
###        Electronic paper (Acta Crystallographica Section E)             ###
###                                                                        ###
##############################################################################
#                                                                            #
# This CIF contains the data in a paper accepted for publication in Acta     #
# Crystallographica Section E. It conforms to the requirements of Notes      #
# for Authors for Section E, and has been peer reviewed under the auspices   #
# of the IUCr Commission on Journals.                                        #
#                                                                            #
# Full details of the Crystallographic Information File format               #
# are given in the paper "The Crystallographic Information File (CIF):       #
# a New Standard Archive File for Crystallography" by S. R. Hall, F. H.      #
# Allen and I. D. Brown [Acta Cryst. (1991), A47, 655-685].                  #
#                                                                            #
# The current version of the core CIF dictionary is obtainable from          #
# ftp://ftp.iucr.org/pub/cif_core.dic. The current version number is 2.4.    #
#                                                                            #
# Software is freely available for graphical display of the structure(s) in  #
# this CIF.  For information consult the CIF home page http://www.iucr.org/  #
# cif/home.html                                                              #
#                                                                            #
# This file may be used for bona fide research purposes within the           #
# scientific community so long as proper attribution is given to the journal # 
# article from which it was obtained.                                        #
#                                                                            #
##############################################################################
                                             
data_global
_audit_creation_method     'form.cif (version 2.0)'
_journal_data_validation_number     ?
_journal_date_recd_electronic     2009-11-15
_journal_date_accepted     2009-11-30
_journal_name_full     'Acta Crystallographica, Section E'
_journal_year     2010
_journal_volume     66
_journal_issue      1
_journal_page_first     m44
_journal_page_last     m44
_journal_paper_category     QM
_journal_coeditor_code     OM2300
_publ_contact_author_name     'Wei Xu'
_publ_contact_author_address
;
      State Key Lab. Base of Novel Functional Mater. & Prep. Science
      Center of Applied Solid State Chemistry Research
      Ningbo University
      Ningbo 315211
      P. R. China
;
_publ_contact_author_email     'xuwei@nbu.edu.cn'
_publ_contact_author_fax     '86 574 87600791'
_publ_contact_author_phone     '86 574 87600791'
_publ_section_title
;\
<i>catena</i>-Poly[4,4'-bipyridinium [[diaquadisulfatocadmium(II)]-\m-4,4'-\
bipyridine-\k^2^<i>N</i>:<i>N</i>'] dihydrate]
;
loop_
    _publ_author_name
    _publ_author_footnote
    _publ_author_address
    'Wei Xu' ?
;
   State Key Laboratory Base of Novel Functional Materials & Preparation Science
   Center of Applied Solid State Chemistry Research
   Ningbo University
   Ningbo 315211
   P. R. China
;
    'Bi-Ju Huang' ?
;
   State Key Laboratory Base of Novel Functional Materials & Preparation Science
   Center of Applied Solid State Chemistry Research
   Ningbo University
   Ningbo 315211
   P. R. China
;
    'Ling-Feng Qiu' ?
;
   State Key Laboratory Base of Novel Functional Materials & Preparation Science
   Center of Applied Solid State Chemistry Research
   Ningbo University
   Ningbo 315211
   P. R. China
;
data_I
_audit_creation_method     SHELXL-97
_chemical_name_systematic
; <i>catena</i>-Poly[4,4'-bipyridinium [[diaquadisulfatocadmium(II)]-\m-4,4'-
bipyridine-\k^2^<i>N</i>:<i>N</i>'] dihydrate]
;
_chemical_name_common     ?
_chemical_formula_moiety     'C10 H10 N2 2+, C10 H12 Cd N2 O10 S2 2-, 2(H2 O)'
_chemical_formula_sum     'C20 H26 Cd N4 O12 S2'
_chemical_formula_iupac
                          '(C10 H10 N2) [Cd (S O4)2 (C10 H8 N2) (H2 O)2], 2H2 O'
_chemical_formula_weight     690.97
_chemical_melting_point     ?
_symmetry_cell_setting     triclinic
_symmetry_space_group_name_H-M     'P -1'
_symmetry_space_group_name_Hall     '-P 1'
loop_
    _symmetry_equiv_pos_as_xyz
    'x, y, z'
    '-x, -y, -z'
_cell_length_a     7.0150(14)
_cell_length_b     9.4166(19)
_cell_length_c     10.020(2)
_cell_angle_alpha     74.69(3)
_cell_angle_beta     88.95(3)
_cell_angle_gamma     77.89(3)
_cell_volume     623.7(2)
_cell_formula_units_Z     1
_cell_measurement_reflns_used     5820
_cell_measurement_theta_min     3.4
_cell_measurement_theta_max     27.5
_cell_measurement_temperature     295(2)
_exptl_crystal_description     block
_exptl_crystal_colour     light-yellow
_exptl_crystal_size_max     0.25
_exptl_crystal_size_mid     0.23
_exptl_crystal_size_min     0.17
_exptl_crystal_density_diffrn     1.840
_exptl_crystal_density_meas     ?
_exptl_crystal_density_method     'not measured'
_exptl_crystal_F_000     350
_exptl_absorpt_coefficient_mu     1.116
_exptl_absorpt_correction_type     'multi-scan'
_exptl_absorpt_process_details     '(ABSCOR; Higashi, 1995)'
_exptl_absorpt_correction_T_min     0.760
_exptl_absorpt_correction_T_max     0.830
_exptl_special_details
;
 ?
;
_diffrn_ambient_temperature     295(2)
_diffrn_radiation_type     MoK\a
_diffrn_radiation_wavelength     0.71073
_diffrn_radiation_source     'fine-focus sealed tube'
_diffrn_radiation_monochromator     graphite
_diffrn_measurement_device_type     'Rigaku R-AXIS RAPID'
_diffrn_measurement_method     '\w scans'
_diffrn_detector_area_resol_mean     ?
_diffrn_reflns_number     6106
_diffrn_reflns_av_R_equivalents     0.0281
_diffrn_reflns_av_sigmaI/netI     0.0328
_diffrn_reflns_theta_min     3.35
_diffrn_reflns_theta_max     27.45
_diffrn_reflns_theta_full     27.45
_diffrn_measured_fraction_theta_max     0.985
_diffrn_measured_fraction_theta_full     0.985
_diffrn_reflns_limit_h_min     -8
_diffrn_reflns_limit_h_max     9
_diffrn_reflns_limit_k_min     -12
_diffrn_reflns_limit_k_max     12
_diffrn_reflns_limit_l_min     -12
_diffrn_reflns_limit_l_max     12
_diffrn_standards_number     0
_diffrn_standards_interval_count     'image'
_diffrn_standards_interval_time     0
_diffrn_standards_decay_%     0
_refine_special_details
;
 Refinement of F^2^ against ALL reflections.  The weighted R-factor wR and
 goodness of fit S are based on F^2^, conventional R-factors R are based
 on F, with F set to zero for negative F^2^. The threshold expression of
 F^2^ > 2sigma(F^2^) is used only for calculating R-factors(gt) etc. and is
 not relevant to the choice of reflections for refinement.  R-factors based
 on F^2^ are statistically about twice as large as those based on F, and R-
 factors based on ALL data will be even larger.
;
_reflns_number_total     2797
_reflns_number_gt     2572
_reflns_threshold_expression     >2\s(I)
_refine_ls_structure_factor_coef     Fsqd
_refine_ls_matrix_type     full
_refine_ls_R_factor_all     0.0264
_refine_ls_R_factor_gt     0.0234
_refine_ls_wR_factor_gt     0.0572
_refine_ls_wR_factor_ref     0.0578
_refine_ls_goodness_of_fit_ref     1.057
_refine_ls_restrained_S_all     1.057
_refine_ls_number_reflns     2797
_refine_ls_number_parameters     198
_refine_ls_number_restraints     0
_refine_ls_hydrogen_treatment     mixed
_refine_ls_weighting_scheme     calc
_refine_ls_weighting_details
                 'calc w=1/[\s^2^(Fo^2^)+(0.0368P)^2^] where P=(Fo^2^+2Fc^2^)/3'
_atom_sites_solution_hydrogens     geom
_atom_sites_solution_primary     direct
_atom_sites_solution_secondary     difmap
_refine_ls_shift/su_max     0.000
_refine_ls_shift/su_mean     0.000
_refine_diff_density_max     0.614
_refine_diff_density_min     -0.348
_refine_ls_extinction_method     none
_refine_ls_extinction_coef     ?
loop_
    _atom_type_symbol
    _atom_type_description
    _atom_type_scat_dispersion_real
    _atom_type_scat_dispersion_imag
    _atom_type_scat_source
    'C' 'C' 0.0033 0.0016
                         'International Tables Vol C Tables 4.2.6.8 and 6.1.1.4'
    'H' 'H' 0.0000 0.0000
                         'International Tables Vol C Tables 4.2.6.8 and 6.1.1.4'
    'N' 'N' 0.0061 0.0033
                         'International Tables Vol C Tables 4.2.6.8 and 6.1.1.4'
    'O' 'O' 0.0106 0.0060
                         'International Tables Vol C Tables 4.2.6.8 and 6.1.1.4'
    'S' 'S' 0.1246 0.1234
                         'International Tables Vol C Tables 4.2.6.8 and 6.1.1.4'
    'Cd' 'Cd' -0.8075 1.2024
                         'International Tables Vol C Tables 4.2.6.8 and 6.1.1.4'
_computing_data_collection     'RAPID-AUTO (Rigaku, 1998)'
_computing_cell_refinement     'RAPID-AUTO (Rigaku, 1998)'
_computing_data_reduction     'RAPID-AUTO (Rigaku, 1998)'
_computing_structure_solution     'SHELXS97 (Sheldrick, 2008)'
_computing_structure_refinement     'SHELXL97 (Sheldrick, 2008)'
_computing_molecular_graphics     'SHELXL97 (Sheldrick, 2008)'
_computing_publication_material     'SHELXL97 (Sheldrick, 2008)'
loop_
    _atom_site_type_symbol
    _atom_site_label
    _atom_site_fract_x
    _atom_site_fract_y
    _atom_site_fract_z
    _atom_site_U_iso_or_equiv
    _atom_site_adp_type
    _atom_site_calc_flag
    _atom_site_refinement_flags
    _atom_site_occupancy
    _atom_site_disorder_assembly
    _atom_site_disorder_group
    Cd Cd1 0.0000 1.0000 0.0000 0.01975(7) Uani d S 1 . .
    S S1 0.29197(7) 1.15768(5) 0.17257(4) 0.02264(11) Uani d . 1 . .
    O O1 0.1945(2) 0.84005(18) -0.11454(17) 0.0314(3) Uani d . 1 . .
    H H1A 0.136(6) 0.833(4) -0.175(4) 0.088(14) Uiso d . 1 . .
    H H1B 0.290(4) 0.868(3) -0.157(3) 0.043(8) Uiso d . 1 . .
    O O2 0.2561(2) 1.08582(18) 0.06347(15) 0.0317(3) Uani d . 1 . .
    O O3 0.3055(3) 1.31472(19) 0.10627(17) 0.0436(4) Uani d . 1 . .
    O O4 0.1344(2) 1.15595(19) 0.27022(15) 0.0368(4) Uani d . 1 . .
    O O5 0.4799(2) 1.0756(2) 0.24417(17) 0.0450(4) Uani d . 1 . .
    N N1 0.0296(2) 0.79779(18) 0.20108(16) 0.0239(3) Uani d . 1 . .
    C C1 0.0538(3) 0.6552(2) 0.19390(19) 0.0256(4) Uani d . 1 . .
    H H1 0.0766 0.6356 0.1081 0.031 Uiso calc R 1 . .
    C C2 0.0466(3) 0.5356(2) 0.30742(19) 0.0243(4) Uani d . 1 . .
    H H2 0.0672 0.4381 0.2975 0.029 Uiso calc R 1 . .
    C C3 0.0080(3) 0.56194(19) 0.43746(18) 0.0196(3) Uani d . 1 . .
    C C4 -0.0128(3) 0.7102(2) 0.44466(19) 0.0252(4) Uani d . 1 . .
    H H4 -0.0347 0.7334 0.5290 0.030 Uiso calc R 1 . .
    C C5 -0.0006(3) 0.8224(2) 0.3263(2) 0.0262(4) Uani d . 1 . .
    H H5 -0.0140 0.9204 0.3338 0.031 Uiso calc R 1 . .
    N N2 0.4126(3) 0.3731(2) 0.85093(18) 0.0298(4) Uani d . 1 . .
    H H2A 0.385(4) 0.344(3) 0.929(3) 0.036(7) Uiso d . 1 . .
    C C6 0.4633(3) 0.2724(2) 0.7777(2) 0.0308(4) Uani d . 1 . .
    H H6 0.4744 0.1704 0.8203 0.037 Uiso calc R 1 . .
    C C7 0.4990(3) 0.3192(2) 0.6395(2) 0.0284(4) Uani d . 1 . .
    H H7 0.5344 0.2489 0.5886 0.034 Uiso calc R 1 . .
    C C8 0.4823(3) 0.4724(2) 0.57526(19) 0.0237(4) Uani d . 1 . .
    C C9 0.4306(3) 0.5733(2) 0.6567(2) 0.0331(5) Uani d . 1 . .
    H H9 0.4192 0.6761 0.6178 0.040 Uiso calc R 1 . .
    C C10 0.3968(3) 0.5197(3) 0.7943(2) 0.0346(5) Uani d . 1 . .
    H H10 0.3624 0.5867 0.8486 0.041 Uiso calc R 1 . .
    O O6 0.2828(3) 0.9313(2) 0.5331(2) 0.0477(4) Uani d . 1 . .
    H H6A 0.257(5) 1.003(4) 0.462(3) 0.057(9) Uiso d . 1 . .
    H H6B 0.376(5) 0.956(4) 0.572(4) 0.064(10) Uiso d . 1 . .
loop_
    _atom_site_aniso_label
    _atom_site_aniso_U_11
    _atom_site_aniso_U_22
    _atom_site_aniso_U_33
    _atom_site_aniso_U_12
    _atom_site_aniso_U_13
    _atom_site_aniso_U_23
    Cd1 0.02501(11) 0.01778(10) 0.01586(10) -0.00645(7) -0.00012(7) -0.00191(7)
    S1 0.0271(2) 0.0267(3) 0.0168(2) -0.01104(19) 0.00086(18) -0.00635(18)
    O1 0.0293(8) 0.0344(8) 0.0308(8) -0.0052(6) 0.0055(7) -0.0106(6)
    O2 0.0315(7) 0.0432(9) 0.0301(8) -0.0156(6) 0.0030(6) -0.0206(7)
    O3 0.0716(11) 0.0319(9) 0.0338(8) -0.0240(8) 0.0179(8) -0.0110(7)
    O4 0.0407(8) 0.0481(10) 0.0286(8) -0.0195(7) 0.0121(7) -0.0154(7)
    O5 0.0375(8) 0.0620(12) 0.0330(9) -0.0084(8) -0.0092(7) -0.0093(8)
    N1 0.0291(8) 0.0226(8) 0.0183(7) -0.0080(6) -0.0015(7) -0.0005(6)
    C1 0.0338(10) 0.0258(10) 0.0164(8) -0.0068(8) 0.0011(8) -0.0037(7)
    C2 0.0332(10) 0.0187(9) 0.0208(9) -0.0060(7) 0.0016(8) -0.0048(7)
    C3 0.0207(8) 0.0179(9) 0.0177(8) -0.0035(7) -0.0011(7) -0.0010(7)
    C4 0.0368(10) 0.0207(9) 0.0179(8) -0.0064(8) 0.0009(8) -0.0043(7)
    C5 0.0383(10) 0.0175(9) 0.0214(9) -0.0072(8) -0.0010(8) -0.0014(7)
    N2 0.0336(9) 0.0325(10) 0.0217(9) -0.0090(7) 0.0035(8) -0.0031(7)
    C6 0.0348(10) 0.0243(10) 0.0290(10) -0.0048(8) 0.0015(9) -0.0007(8)
    C7 0.0317(10) 0.0235(10) 0.0284(10) -0.0033(8) 0.0025(8) -0.0062(8)
    C8 0.0219(8) 0.0244(10) 0.0233(10) -0.0054(7) -0.0015(7) -0.0033(7)
    C9 0.0461(12) 0.0251(11) 0.0285(10) -0.0098(9) 0.0034(9) -0.0059(8)
    C10 0.0466(12) 0.0317(11) 0.0279(10) -0.0106(9) 0.0039(10) -0.0107(8)
    O6 0.0668(12) 0.0383(10) 0.0360(10) -0.0107(9) -0.0098(9) -0.0058(8)
_geom_special_details
;
 All esds (except the esd in the dihedral angle between two l.s. planes)
 are estimated using the full covariance matrix.  The cell esds are taken
 into account individually in the estimation of esds in distances, angles
 and torsion angles; correlations between esds in cell parameters are only
 used when they are defined by crystal symmetry.  An approximate (isotropic)
 treatment of cell esds is used for estimating esds involving l.s. planes.
;
loop_
    _geom_bond_atom_site_label_1
    _geom_bond_atom_site_label_2
    _geom_bond_site_symmetry_2
    _geom_bond_distance
    _geom_bond_publ_flag
    Cd1 O2 . 2.2821(14) ?
    Cd1 O2 2_575 2.2821(14) ?
    Cd1 O1 . 2.3324(17) ?
    Cd1 O1 2_575 2.3324(17) ?
    Cd1 N1 . 2.3562(18) ?
    Cd1 N1 2_575 2.3562(18) ?
    S1 O4 . 1.4625(16) ?
    S1 O5 . 1.4713(17) ?
    S1 O3 . 1.4747(17) ?
    S1 O2 . 1.4793(14) ?
    O1 H1A . 0.77(4) ?
    O1 H1B . 0.84(3) ?
    N1 C1 . 1.338(2) ?
    N1 C5 . 1.341(2) ?
    C1 C2 . 1.382(3) ?
    C1 H1 . 0.9300 ?
    C2 C3 . 1.401(3) ?
    C2 H2 . 0.9300 ?
    C3 C4 . 1.394(3) ?
    C3 C3 2_566 1.491(3) ?
    C4 C5 . 1.379(3) ?
    C4 H4 . 0.9300 ?
    C5 H5 . 0.9300 ?
    N2 C10 . 1.328(3) ?
    N2 C6 . 1.334(3) ?
    N2 H2A . 0.80(3) ?
    C6 C7 . 1.373(3) ?
    C6 H6 . 0.9300 ?
    C7 C8 . 1.397(3) ?
    C7 H7 . 0.9300 ?
    C8 C9 . 1.397(3) ?
    C8 C8 2_666 1.494(4) ?
    C9 C10 . 1.373(3) ?
    C9 H9 . 0.9300 ?
    C10 H10 . 0.9300 ?
    O6 H6A . 0.84(3) ?
    O6 H6B . 0.87(3) ?
loop_
    _geom_angle_atom_site_label_1
    _geom_angle_atom_site_label_2
    _geom_angle_atom_site_label_3
    _geom_angle_site_symmetry_1
    _geom_angle_site_symmetry_3
    _geom_angle
    _geom_angle_publ_flag
    O2 Cd1 O2 . 2_575 180.0 ?
    O2 Cd1 O1 . . 93.80(6) ?
    O2 Cd1 O1 2_575 . 86.20(6) ?
    O2 Cd1 O1 . 2_575 86.20(6) ?
    O2 Cd1 O1 2_575 2_575 93.80(6) ?
    O1 Cd1 O1 . 2_575 180.0 ?
    O2 Cd1 N1 . . 94.14(6) ?
    O2 Cd1 N1 2_575 . 85.86(6) ?
    O1 Cd1 N1 . . 89.48(6) ?
    O1 Cd1 N1 2_575 . 90.52(6) ?
    O2 Cd1 N1 . 2_575 85.86(6) ?
    O2 Cd1 N1 2_575 2_575 94.14(6) ?
    O1 Cd1 N1 . 2_575 90.52(6) ?
    O1 Cd1 N1 2_575 2_575 89.48(6) ?
    N1 Cd1 N1 . 2_575 180.00(7) ?
    O4 S1 O5 . . 110.73(10) ?
    O4 S1 O3 . . 109.56(11) ?
    O5 S1 O3 . . 108.83(11) ?
    O4 S1 O2 . . 110.99(9) ?
    O5 S1 O2 . . 108.04(10) ?
    O3 S1 O2 . . 108.62(9) ?
    Cd1 O1 H1A . . 110(3) ?
    Cd1 O1 H1B . . 118.7(19) ?
    H1A O1 H1B . . 100(3) ?
    S1 O2 Cd1 . . 134.77(9) ?
    C1 N1 C5 . . 117.01(16) ?
    C1 N1 Cd1 . . 121.51(12) ?
    C5 N1 Cd1 . . 121.00(13) ?
    N1 C1 C2 . . 123.39(17) ?
    N1 C1 H1 . . 118.3 ?
    C2 C1 H1 . . 118.3 ?
    C1 C2 C3 . . 119.64(17) ?
    C1 C2 H2 . . 120.2 ?
    C3 C2 H2 . . 120.2 ?
    C4 C3 C2 . . 116.60(16) ?
    C4 C3 C3 . 2_566 121.4(2) ?
    C2 C3 C3 . 2_566 122.0(2) ?
    C5 C4 C3 . . 119.85(17) ?
    C5 C4 H4 . . 120.1 ?
    C3 C4 H4 . . 120.1 ?
    N1 C5 C4 . . 123.46(18) ?
    N1 C5 H5 . . 118.3 ?
    C4 C5 H5 . . 118.3 ?
    C10 N2 C6 . . 121.81(19) ?
    C10 N2 H2A . . 119.5(19) ?
    C6 N2 H2A . . 118.6(19) ?
    N2 C6 C7 . . 120.1(2) ?
    N2 C6 H6 . . 119.9 ?
    C7 C6 H6 . . 119.9 ?
    C6 C7 C8 . . 120.0(2) ?
    C6 C7 H7 . . 120.0 ?
    C8 C7 H7 . . 120.0 ?
    C7 C8 C9 . . 117.66(19) ?
    C7 C8 C8 . 2_666 121.5(2) ?
    C9 C8 C8 . 2_666 120.8(2) ?
    C10 C9 C8 . . 119.6(2) ?
    C10 C9 H9 . . 120.2 ?
    C8 C9 H9 . . 120.2 ?
    N2 C10 C9 . . 120.7(2) ?
    N2 C10 H10 . . 119.6 ?
    C9 C10 H10 . . 119.6 ?
    H6A O6 H6B . . 101(3) ?
loop_
    _geom_hbond_atom_site_label_D
    _geom_hbond_atom_site_label_H
    _geom_hbond_atom_site_label_A
    _geom_hbond_site_symmetry_D
    _geom_hbond_site_symmetry_H
    _geom_hbond_site_symmetry_A
    _geom_hbond_distance_DH
    _geom_hbond_distance_HA
    _geom_hbond_distance_DA
    _geom_hbond_angle_DHA
    _geom_hbond_publ_flag
    O1 H1A O4 . . 2_575 0.76(4) 2.11(4) 2.797(2) 150 y
    O1 H1B O5 . . 2_675 0.84(3) 1.93(3) 2.765(2) 177 y
    O6 H6A O4 . . 1_555 0.83(3) 2.14(3) 2.955(3) 165 y
    O6 H6B O5 . . 2_676 0.87(4) 2.04(4) 2.788(6) 144 y
    N2 H2A O3 . . 1_546 0.79(3) 1.82(3) 2.602(6) 170 y
