# Supplementary material for: catena-Poly[4,4′-bipyridinium [[diaqua­disulfatocadmium(II)]-μ-4,4′-bipyridine-κ2 N:N′] dihydrate]
Source: Acta Crystallogr Sect E Struct Rep Online. 2009 Dec 12;66(Pt 1):m44. doi: 10.1107/S1600536809051502 (PMC2980147; doi:10.1107/S1600536809051502)
Supplement: Supplementary file 2 [file e-66-00m44-Isup2.hkl]

# 
# h,k,l, Fc-squared, Fo-squared, sigma(Fo-squared) and status flag 
# 
data_I
_shelx_title ' tref in P-1' 
_shelx_refln_list_code          4 
_shelx_F_calc_maximum      179.30 
_exptl_crystal_F_000       350.00 
_reflns_d_resolution_high  0.7708 
 
loop_ 
 _symmetry_equiv_pos_as_xyz 
 'x, y, z' 
 '-x, -y, -z' 
 
_cell_length_a     7.0150 
_cell_length_b     9.4166 
_cell_length_c    10.0198 
_cell_angle_alpha  74.692 
_cell_angle_beta   88.951 
_cell_angle_gamma  77.887 
 
_shelx_F_squared_multiplier     1.000 
 
loop_ 
 _refln_index_h 
 _refln_index_k 
 _refln_index_l 
 _refln_F_squared_calc 
 _refln_F_squared_meas 
 _refln_F_squared_sigma 
 _refln_observed_status 
   2   0   0     5785.35     7043.58     64.49 o 
   3   0   0     2939.12     3287.49     32.36 o 
   4   0   0     4866.29     5469.44     54.14 o 
   5   0   0      200.04      208.23      4.69 o 
   6   0   0      642.48      639.16      8.40 o 
   7   0   0      698.57      677.56      9.38 o 
   8   0   0      148.15      141.06      5.00 o 
  -8   1   0      155.95      158.34      6.17 o 
  -7   1   0      270.00      265.82      7.34 o 
  -6   1   0        2.00        5.22      3.96 o 
  -5   1   0       76.14       81.06      2.95 o 
  -4   1   0     1959.72     1716.97     59.02 o 
  -3   1   0      323.35      334.20      8.24 o 
  -2   1   0     2017.03     2253.92     32.16 o 
  -1   1   0     6934.27     7620.48     67.71 o 
   1   1   0      498.12      174.93    164.00 o 
   2   1   0       26.99       23.04      1.57 o 
   3   1   0     1361.38     1318.64     10.88 o 
   4   1   0     1183.49     1185.02     11.43 o 
   5   1   0       55.63       52.57      4.75 o 
   6   1   0     1708.37     1662.81     20.69 o 
   7   1   0      450.30      435.05      8.52 o 
   8   1   0       69.36       73.75      5.86 o 
   9   1   0       72.57       71.02      6.67 o 
  -8   2   0      262.40      270.98     10.52 o 
  -7   2   0       76.43       76.16      4.32 o 
  -6   2   0        0.40        1.04      3.86 o 
  -5   2   0      761.88      759.64     11.86 o 
  -4   2   0     1183.53     1145.12     22.08 o 
  -3   2   0      587.17      573.30      8.37 o 
  -2   2   0     1596.88     1612.47     42.96 o 
  -1   2   0      918.94      898.69     14.40 o 
   0   2   0      878.93      810.73      8.94 o 
   1   2   0        9.48        5.34      3.26 o 
   2   2   0     1042.94      976.75      9.24 o 
   3   2   0      677.08      666.12     10.38 o 
   4   2   0      131.25      124.46      3.45 o 
   5   2   0      339.32      343.46      7.44 o 
   6   2   0      614.64      624.74     11.58 o 
   7   2   0      127.03      121.60      5.61 o 
   8   2   0       88.37       96.46      5.74 o 
   9   2   0       58.96       63.38      8.41 o 
  -8   3   0       95.88      100.43      9.09 o 
  -7   3   0        4.09        6.61      3.51 o 
  -6   3   0       68.20       67.24      7.29 o 
  -5   3   0      361.16      323.52     13.76 o 
  -4   3   0      219.77      214.08     11.20 o 
  -3   3   0      361.70      316.29      6.61 o 
  -2   3   0     2141.66     1992.17     22.34 o 
  -1   3   0      101.94       88.89      7.28 o 
   0   3   0        3.42        3.30      4.23 o 
   1   3   0      236.24      204.29      5.11 o 
   2   3   0     1888.33     1757.61     18.76 o 
   3   3   0     1283.77     1325.99     12.55 o 
   4   3   0      720.40      689.33      7.82 o 
   5   3   0      476.85      483.82      6.75 o 
   6   3   0      267.38      269.89      6.23 o 
   7   3   0       70.98       68.34      5.16 o 
   8   3   0      177.09      173.44     12.80 o 
   9   3   0      105.46      115.20     13.44 o 
  -7   4   0       79.05       73.01      6.28 o 
  -6   4   0      643.06      617.10     12.34 o 
  -5   4   0      734.12      701.76     16.16 o 
  -4   4   0      122.73      118.29      7.27 o 
  -3   4   0     1054.94     1076.22     13.86 o 
  -2   4   0     2470.03     2465.80     27.12 o 
  -1   4   0     1196.66     1234.46     34.64 o 
   0   4   0       54.19       65.74      5.12 o 
   1   4   0      930.33      789.87     10.86 o 
   2   4   0     4101.06     4466.10     45.08 o 
   3   4   0      307.90      290.18      4.51 o 
   4   4   0     1513.54     1503.49     15.12 o 
   5   4   0      381.16      373.77      7.73 o 
   6   4   0       78.86       75.17      3.89 o 
   7   4   0        7.87        9.81      3.50 o 
   8   4   0      298.79      306.51      7.81 o 
   9   4   0       57.11       66.88     12.80 o 
  -7   5   0      248.92      170.89    123.60 o 
  -6   5   0      288.77      278.88     16.32 o 
  -5   5   0      532.47      532.80     19.04 o 
  -4   5   0        0.50        3.29      5.99 o 
  -3   5   0      875.29      890.39     15.49 o 
  -2   5   0     1478.37     1495.13     38.64 o 
  -1   5   0      592.89      632.11     25.04 o 
   0   5   0      222.93      206.58     12.48 o 
   1   5   0     5218.92     5686.94    216.24 o 
   2   5   0      215.58      197.79      5.24 o 
   3   5   0      919.65      898.92     12.95 o 
   4   5   0      899.15      874.92     10.41 o 
   5   5   0      923.32      931.73     11.90 o 
   6   5   0       15.71       20.93      4.31 o 
   7   5   0      312.21      325.59      7.86 o 
   8   5   0      411.72      381.02     11.64 o 
  -6   6   0      329.56      340.16     18.72 o 
  -5   6   0       42.11       46.40      6.32 o 
  -4   6   0       91.60       92.21      5.64 o 
  -3   6   0      822.21      822.95     14.38 o 
  -2   6   0      181.16      177.10      7.36 o 
  -1   6   0      570.07      567.95     26.00 o 
   0   6   0     2218.54     2184.95     88.40 o 
   1   6   0     1869.41     1772.61     36.72 o 
   2   6   0      389.46      389.09     10.16 o 
   3   6   0      550.94      503.19     11.90 o 
   4   6   0     1012.25     1013.33     12.94 o 
   5   6   0      195.93      195.26      5.64 o 
   6   6   0      226.70      219.61      6.90 o 
   7   6   0      548.86      555.20     11.99 o 
   8   6   0       48.10       45.30      7.33 o 
  -6   7   0       38.42       50.88      9.92 o 
  -5   7   0       56.83       68.29      7.91 o 
  -4   7   0      397.75      392.14     15.04 o 
  -3   7   0      126.59      121.05      7.65 o 
  -2   7   0      103.76       95.02      7.34 o 
  -1   7   0      687.56      690.41     25.28 o 
   0   7   0      910.79      906.88     34.32 o 
   1   7   0      564.08      544.89     30.80 o 
   2   7   0      507.51      476.37     14.08 o 
   3   7   0     1192.89     1196.61     16.79 o 
   4   7   0      172.58      163.67     47.93 o 
   5   7   0      430.30      422.19      9.01 o 
   6   7   0     1330.27     1292.03     17.89 o 
   7   7   0      466.38      481.84     10.39 o 
   8   7   0       63.23       60.31      6.46 o 
  -5   8   0      170.23      178.66     10.17 o 
  -4   8   0      181.55      174.76      9.73 o 
  -3   8   0      117.84      122.85     13.44 o 
  -2   8   0      119.23      117.52      7.18 o 
  -1   8   0      424.29      436.05     15.76 o 
   0   8   0        3.58        4.63      5.74 o 
   1   8   0       21.47       18.66      5.42 o 
   2   8   0      283.60      288.96     16.32 o 
   3   8   0       41.29       43.65      6.79 o 
   4   8   0      170.45      167.62      8.63 o 
   5   8   0      202.72      198.68      6.98 o 
   6   8   0      136.37      133.98      8.93 o 
   7   8   0       13.94       19.27      6.16 o 
  -4   9   0       71.44       68.82      9.14 o 
  -3   9   0      128.45      141.99      9.91 o 
  -2   9   0      316.40      319.67     11.84 o 
  -1   9   0      416.80      440.51     15.80 o 
   0   9   0       34.81       36.26      8.08 o 
   1   9   0      391.12      376.14     18.16 o 
   2   9   0      906.57      883.28     56.88 o 
   3   9   0      219.36      217.37      9.86 o 
   4   9   0      253.98      246.76     13.28 o 
   5   9   0      339.02      338.64      8.96 o 
   6   9   0      343.53      345.11      9.17 o 
   7   9   0        4.37        5.74      6.58 o 
  -3  10   0       53.18       58.18      8.09 o 
  -2  10   0      358.99      366.00     16.40 o 
  -1  10   0      116.02      136.13      8.98 o 
   0  10   0       42.51       44.32      8.97 o 
   1  10   0      274.19      261.32     12.16 o 
   2  10   0      295.23      289.85     18.40 o 
   3  10   0      281.58      268.47     11.58 o 
   4  10   0      113.35      115.67     13.17 o 
   5  10   0      599.88      583.54     12.24 o 
   6  10   0       36.79       39.54      7.91 o 
  -1  11   0      162.20      170.56     14.40 o 
   0  11   0      295.73      308.50     18.06 o 
   1  11   0      452.85      466.90     15.99 o 
   2  11   0      323.08      315.32     12.56 o 
   3  11   0      133.42      149.74     12.09 o 
   4  11   0      567.83      562.41     20.24 o 
  -4 -11   1      128.06      128.57     10.09 o 
  -3 -11   1       35.72       37.55     10.16 o 
  -2 -11   1      196.06      200.63     12.35 o 
  -1 -11   1      153.99      145.94     11.46 o 
   0 -11   1        4.07        2.27      8.93 o 
  -5 -10   1      336.67      267.10     72.92 o 
  -4 -10   1       98.71      102.99      8.72 o 
  -3 -10   1      182.87      199.26     10.16 o 
  -2 -10   1      517.15      503.84     12.76 o 
  -1 -10   1      154.34      157.03      8.82 o 
   0 -10   1      175.51      173.50      9.39 o 
   1 -10   1      264.36      292.00     12.53 o 
   2 -10   1      328.67      332.39     13.05 o 
  -6  -9   1      542.36      526.12     12.89 o 
  -5  -9   1      398.97      382.32     10.32 o 
  -4  -9   1      108.98      122.05      7.81 o 
  -3  -9   1      724.27      733.22     39.28 o 
  -2  -9   1      256.35      266.82     12.16 o 
  -1  -9   1      643.19      618.08     17.17 o 
   0  -9   1      176.52      210.01     13.02 o 
   1  -9   1      452.36      463.30     13.41 o 
   2  -9   1      105.30      113.03      9.04 o 
   3  -9   1      152.82      154.63     13.52 o 
  -7  -8   1      224.88      229.05      8.60 o 
  -6  -8   1      439.38      419.93      8.57 o 
  -5  -8   1       88.59       91.06      6.42 o 
  -4  -8   1      303.03      288.04     10.53 o 
  -3  -8   1      454.74      466.21     10.48 o 
  -2  -8   1      872.92      797.85     38.56 o 
  -1  -8   1      538.97      545.89     21.04 o 
   0  -8   1     1532.26     1537.66     35.28 o 
   1  -8   1      709.25      689.18     14.44 o 
   2  -8   1      138.57      150.73     11.31 o 
   3  -8   1      525.76      511.32     18.96 o 
   4  -8   1      353.19      336.08     11.06 o 
  -8  -7   1       26.69       26.96      5.90 o 
  -7  -7   1      148.31      156.34      7.59 o 
  -6  -7   1       56.17       58.06      6.25 o 
  -5  -7   1        9.57        9.56      4.93 o 
  -4  -7   1       59.17       55.78      6.84 o 
  -3  -7   1      209.41      196.15      7.02 o 
  -2  -7   1      147.74      142.30      9.46 o 
  -1  -7   1      119.04      112.03      6.97 o 
   0  -7   1      509.61      512.51     19.12 o 
   1  -7   1        0.64        0.66      6.79 o 
   2  -7   1       17.34       14.04      7.80 o 
   3  -7   1      239.40      235.31      8.75 o 
   4  -7   1       64.03       77.10      9.84 o 
   5  -7   1       38.81       36.73      9.02 o 
  -8  -6   1      225.88      231.23      7.82 o 
  -7  -6   1      315.34      323.68      8.37 o 
  -6  -6   1       83.39       84.72      5.85 o 
  -5  -6   1      329.36      335.44      7.04 o 
  -4  -6   1     2333.74     2266.59     26.87 o 
  -3  -6   1      453.33      415.42      9.61 o 
  -2  -6   1      514.04      521.00     11.28 o 
  -1  -6   1     1484.01     1504.37     46.32 o 
   0  -6   1      802.77      767.10     29.92 o 
   1  -6   1      142.70      141.83      5.74 o 
   2  -6   1      420.69      424.72      8.76 o 
   3  -6   1      447.02      458.39     10.22 o 
   4  -6   1       34.84       27.84      9.60 o 
   5  -6   1       64.77       72.61      7.20 o 
   6  -6   1      315.05      354.56     13.76 o 
  -8  -5   1      303.70      311.86      8.63 o 
  -7  -5   1       41.41       47.53      5.26 o 
  -6  -5   1       90.72       91.87      4.99 o 
  -5  -5   1      894.32      870.72     15.76 o 
  -4  -5   1      937.60      869.49     10.52 o 
  -3  -5   1      529.92      511.61     12.64 o 
  -2  -5   1     2690.79     2667.75     28.50 o 
  -1  -5   1      238.01      203.68      5.47 o 
   0  -5   1      405.29      419.03     14.24 o 
   1  -5   1      566.81      519.38     12.08 o 
   2  -5   1     2805.43     2887.95     39.36 o 
   3  -5   1      220.81      225.88      7.14 o 
   4  -5   1      122.65      117.87      5.81 o 
   5  -5   1      428.26      426.40     12.48 o 
   6  -5   1      249.93      236.87      9.22 o 
   7  -5   1       13.62        4.67      4.30 o 
  -8  -4   1      339.58      335.92      8.99 o 
  -7  -4   1       94.25       88.73      4.57 o 
  -6  -4   1     1254.09     1272.18     18.94 o 
  -5  -4   1      789.20      813.20     10.56 o 
  -4  -4   1      571.24      569.97      7.47 o 
  -3  -4   1     2764.84     2874.66     38.48 o 
  -2  -4   1     3326.16     3154.10     32.79 o 
  -1  -4   1      138.30      144.14      6.37 o 
   0  -4   1        5.08        4.38      3.13 o 
   1  -4   1     4672.86     5105.11    133.44 o 
   2  -4   1     1459.43     1436.40     17.56 o 
   3  -4   1      332.00      329.82      8.42 o 
   4  -4   1      546.96      521.23      9.66 o 
   5  -4   1      549.48      529.76     16.64 o 
   6  -4   1       59.84       58.25      8.10 o 
   7  -4   1       56.33       57.82      5.59 o 
  -9  -3   1      104.95       97.12     14.56 o 
  -8  -3   1        3.98        5.28     10.08 o 
  -7  -3   1      241.32      232.36      6.11 o 
  -6  -3   1      949.29      983.70     18.96 o 
  -5  -3   1       39.81       43.53      4.29 o 
  -4  -3   1      209.64      215.75      4.66 o 
  -3  -3   1      940.27      938.39      9.43 o 
  -2  -3   1     4055.10     3955.16     47.28 o 
  -1  -3   1      247.30      273.19      4.96 o 
   0  -3   1     3799.84     4148.61    113.44 o 
   1  -3   1     2144.01     2006.38     30.08 o 
   2  -3   1     2180.00     2210.96     22.68 o 
   3  -3   1      211.14      192.72      6.88 o 
   4  -3   1     1641.05     1606.24     19.25 o 
   5  -3   1      600.94      607.06     11.44 o 
   6  -3   1       52.61       58.99      7.52 o 
   7  -3   1      135.75      132.92      6.66 o 
  -9  -2   1       27.10       33.98      8.82 o 
  -8  -2   1       36.38       37.44      6.88 o 
  -7  -2   1      460.73      460.48     16.64 o 
  -6  -2   1      767.61      760.48     16.32 o 
  -5  -2   1      100.59       99.72      3.54 o 
  -4  -2   1       41.26       41.74      2.93 o 
  -3  -2   1     1007.58      964.10      9.95 o 
  -2  -2   1     2387.65     2312.60     22.85 o 
  -1  -2   1      164.01      153.69     14.72 o 
   0  -2   1     5785.85     6156.76    133.76 o 
   1  -2   1     3454.76     3820.48     70.56 o 
   2  -2   1      385.22      376.53      6.39 o 
   3  -2   1        2.73        2.30      2.12 o 
   4  -2   1     2302.17     2280.00     36.32 o 
   5  -2   1      186.75      187.89      5.19 o 
   6  -2   1       42.82       43.25      4.71 o 
   7  -2   1      114.49      117.25      6.09 o 
   8  -2   1      232.57      233.31      7.65 o 
  -9  -1   1       59.83       67.04      8.64 o 
  -8  -1   1       96.67       96.88      5.52 o 
  -7  -1   1      481.13      453.74      9.68 o 
  -6  -1   1      364.14      367.39      8.53 o 
  -5  -1   1       34.69       40.38      6.88 o 
  -4  -1   1      264.78      262.82      4.51 o 
  -3  -1   1     1419.46     1440.23     11.07 o 
  -2  -1   1      143.07      158.33      3.34 o 
  -1  -1   1      897.89      863.43      9.84 o 
   0  -1   1     5439.14     5672.72    289.84 o 
   1  -1   1     1012.93     1017.43     15.12 o 
   2  -1   1      144.47      145.32      3.67 o 
   3  -1   1        7.47       15.57      5.84 o 
   4  -1   1     2349.92     2485.20     50.96 o 
   5  -1   1       67.57       63.83      4.01 o 
   6  -1   1      421.44      423.43      6.98 o 
   7  -1   1      336.59      324.61      6.23 o 
   8  -1   1      100.34      102.13      7.15 o 
  -8   0   1      144.17      139.47      5.60 o 
  -7   0   1      413.08      421.29      7.67 o 
  -6   0   1        0.43        2.19      2.85 o 
  -5   0   1      625.62      641.19      9.61 o 
  -4   0   1     3250.49     3399.27     79.44 o 
  -3   0   1      435.68      461.12      6.80 o 
  -2   0   1      246.74      211.07      3.57 o 
  -1   0   1     3228.97     2202.86   1306.36 o 
   1   0   1       27.06       18.47      2.40 o 
   2   0   1     1672.19     2136.47     41.52 o 
   3   0   1     2095.01     2117.10     17.52 o 
   4   0   1      365.94      389.44      5.31 o 
   5   0   1      167.63      159.79      4.57 o 
   6   0   1      267.60      257.63      6.22 o 
   7   0   1       87.41       89.66      5.20 o 
   8   0   1        5.48        6.10      4.63 o 
  -8   1   1      402.32      390.15      8.58 o 
  -7   1   1       13.19       15.53      4.87 o 
  -6   1   1        4.69        7.80      4.08 o 
  -5   1   1     1639.48     1664.76     16.26 o 
  -4   1   1     2297.32     2455.90     32.38 o 
  -3   1   1      785.60      859.90     11.76 o 
  -2   1   1     3068.84     3314.57     46.56 o 
  -1   1   1    12296.98    12352.73    112.50 o 
   1   1   1      356.87      219.06     74.45 o 
   2   1   1    32148.02    30707.44    309.85 o 
   3   1   1     1298.90     1323.90     12.56 o 
   4   1   1     3167.38     3512.97     49.37 o 
   5   1   1     1003.41     1003.37     17.76 o 
   6   1   1     2165.41     2138.11     20.21 o 
   7   1   1      186.87      183.94      5.38 o 
   8   1   1      140.80      127.17      5.14 o 
  -8   2   1      121.65      122.82      9.57 o 
  -7   2   1       88.71       82.25      4.51 o 
  -6   2   1       81.57       77.87      4.44 o 
  -5   2   1     2023.79     2037.98     24.15 o 
  -4   2   1      355.44      346.40      9.44 o 
  -3   2   1      538.85      554.08     11.20 o 
  -2   2   1     3388.79     3334.90     32.58 o 
  -1   2   1     2364.22     2493.89     29.84 o 
   0   2   1     2883.06     3236.61     31.45 o 
   1   2   1     4569.36     5039.19     45.48 o 
   2   2   1     2401.54     2411.20     16.72 o 
   3   2   1     3980.23     4508.57     52.82 o 
   4   2   1       90.18       89.22      2.64 o 
   5   2   1     1181.69     1190.35     12.64 o 
   6   2   1      428.16      419.70      8.40 o 
   7   2   1      104.26      107.61      6.76 o 
   8   2   1      391.87      363.27      7.69 o 
   9   2   1      158.08      174.00     14.65 o 
  -8   3   1       58.72       56.48      7.14 o 
  -7   3   1       43.94       40.02      4.19 o 
  -6   3   1      439.85      413.67     10.83 o 
  -5   3   1      758.34      715.68     16.32 o 
  -4   3   1       13.78       17.76      5.28 o 
  -3   3   1     1074.48     1107.35     15.44 o 
  -2   3   1     1241.14     1204.30     14.76 o 
  -1   3   1     3739.73     3999.76    110.32 o 
   0   3   1        8.38        9.25      3.37 o 
   1   3   1     2529.67     2633.09     76.72 o 
   2   3   1     2805.73     2996.92     23.67 o 
   3   3   1     2736.53     2809.80     23.40 o 
   4   3   1      344.64      307.49     29.02 o 
   5   3   1      505.05      508.69      6.52 o 
   6   3   1       21.00       23.60      2.84 o 
   7   3   1      220.32      223.41      5.57 o 
   8   3   1      255.96      199.04    122.08 o 
   9   3   1       97.62      103.82      8.31 o 
  -7   4   1       93.13       92.53      6.13 o 
  -6   4   1      336.36      326.00     10.91 o 
  -5   4   1      118.54      117.44     12.48 o 
  -4   4   1        3.16        6.23      3.57 o 
  -3   4   1       81.74       75.05      5.44 o 
  -2   4   1      350.85      328.40     11.28 o 
  -1   4   1      935.43      860.17     25.04 o 
   0   4   1      188.84      152.25      5.26 o 
   1   4   1      303.62      240.67      8.08 o 
   2   4   1      517.05      512.12      8.19 o 
   3   4   1      705.98      661.27      7.81 o 
   4   4   1      212.96      189.52      4.63 o 
   5   4   1      352.40      348.60      6.39 o 
   6   4   1       12.19        9.24      4.35 o 
   7   4   1      427.00      452.96      8.47 o 
   8   4   1      155.06      159.89      7.38 o 
   9   4   1       65.67       68.16     12.00 o 
  -7   5   1      201.56      138.71    104.80 o 
  -6   5   1      485.77      469.12     20.32 o 
  -5   5   1       73.80       73.28     12.64 o 
  -4   5   1      549.88      545.55     11.33 o 
  -3   5   1      514.19      506.94     10.34 o 
  -2   5   1      735.87      738.84     14.40 o 
  -1   5   1     1569.78     1586.35     77.68 o 
   0   5   1     2354.61     2203.33     86.56 o 
   1   5   1     1656.86     1635.21     29.28 o 
   2   5   1       34.54       40.37      5.64 o 
   3   5   1      700.66      617.47      8.74 o 
   4   5   1      883.83      915.92     11.14 o 
   5   5   1       48.23       38.20      4.21 o 
   6   5   1      444.81      424.87      8.47 o 
   7   5   1      373.89      386.08     10.37 o 
   8   5   1       50.90       32.44     13.43 o 
  -6   6   1        6.67        1.44     12.00 o 
  -5   6   1      348.18      339.20     18.72 o 
  -4   6   1      313.53      298.14     11.68 o 
  -3   6   1     1119.42     1092.17     18.94 o 
  -2   6   1       22.07       24.31      4.63 o 
  -1   6   1     1657.87     1657.79     74.88 o 
   0   6   1     2726.11     2743.07     88.08 o 
   1   6   1      320.53      353.89     15.60 o 
   2   6   1      172.85      178.36      6.99 o 
   3   6   1     2005.69     2029.03     46.80 o 
   4   6   1       52.51       53.65      4.70 o 
   5   6   1      412.78      393.99      7.93 o 
   6   6   1      628.82      620.79     10.36 o 
   7   6   1      569.77      562.22     10.28 o 
   8   6   1        5.50        3.32      4.74 o 
  -6   7   1       48.93       35.52     15.68 o 
  -5   7   1        4.62        5.12      6.20 o 
  -4   7   1      830.24      802.36     14.31 o 
  -3   7   1       35.67       32.72      8.99 o 
  -2   7   1      221.85      211.83      8.82 o 
  -1   7   1     1001.11     1020.32     56.64 o 
   0   7   1      295.54      292.80     11.12 o 
   1   7   1      295.64      296.55     19.52 o 
   2   7   1     1327.42     1330.51     19.10 o 
   3   7   1      922.88      939.27     26.16 o 
   4   7   1      117.54      127.79      5.23 o 
   5   7   1      490.84      473.26      7.88 o 
   6   7   1     1046.22     1025.50     15.44 o 
   7   7   1       70.09       72.39      6.21 o 
   8   7   1        5.54        6.76      5.40 o 
  -5   8   1      240.93      240.89     11.84 o 
  -4   8   1      181.09      182.27     13.28 o 
  -3   8   1      141.70      153.31     12.08 o 
  -2   8   1      661.13      640.44     14.17 o 
  -1   8   1       76.21       79.59      6.58 o 
   0   8   1      132.02      118.30      7.92 o 
   1   8   1      376.57      353.28     19.04 o 
   2   8   1     1365.07     1391.31     49.92 o 
   3   8   1      272.05      279.20     10.16 o 
   4   8   1      333.50      318.94      7.59 o 
   5   8   1     1011.72      984.12     14.46 o 
   6   8   1      406.35      398.55      8.74 o 
   7   8   1       96.20       94.78      6.25 o 
  -4   9   1       59.85       68.88      7.83 o 
  -3   9   1      302.97      320.15     15.36 o 
  -2   9   1      420.85      426.78     11.54 o 
  -1   9   1       82.67       88.71     11.64 o 
   0   9   1      142.35      137.70      9.48 o 
   1   9   1      574.76      567.83     33.04 o 
   2   9   1      301.26      293.01     10.66 o 
   3   9   1       30.55       28.19      7.05 o 
   4   9   1      307.43      253.04     82.99 o 
   5   9   1      150.54      157.12      6.95 o 
   6   9   1        9.84        9.39      6.17 o 
   7   9   1        9.05       10.31      5.50 o 
  -3  10   1      159.23      176.95     11.81 o 
  -2  10   1       84.78       88.75     10.15 o 
  -1  10   1       49.34       55.34     12.78 o 
   0  10   1      165.34      149.01     15.60 o 
   1  10   1      477.01      469.54     21.28 o 
   2  10   1       70.21       68.74      7.52 o 
   3  10   1      109.50      109.17      9.95 o 
   4  10   1      550.58      548.35     14.76 o 
   5  10   1      149.82      152.12      8.88 o 
   6  10   1       24.77       25.51      6.44 o 
  -1  11   1       11.96        9.03      7.78 o 
   0  11   1      433.01      455.04     19.83 o 
   1  11   1      165.25      182.48     15.25 o 
   2  11   1        8.05        7.75     11.64 o 
   3  11   1       53.92       45.96     13.37 o 
   4  11   1      307.00      331.54     14.03 o 
   5  11   1       65.86       66.14      8.72 o 
  -3 -11   2       57.69       52.09     14.51 o 
  -2 -11   2      325.53      371.54     12.82 o 
  -1 -11   2       11.59        8.52      8.94 o 
  -5 -10   2       26.38       24.53      8.09 o 
  -4 -10   2       49.04       51.04     13.21 o 
  -3 -10   2      275.91      288.57     15.79 o 
  -2 -10   2      247.70      253.71     14.85 o 
  -1 -10   2       41.15       30.62     12.08 o 
   0 -10   2      158.20      175.21      9.29 o 
   1 -10   2      193.80      194.61     14.62 o 
   2 -10   2       18.99       19.95     11.59 o 
  -6  -9   2      213.80      219.82      9.16 o 
  -5  -9   2       63.09       68.00      7.81 o 
  -4  -9   2       68.70       79.99      8.84 o 
  -3  -9   2      310.87      311.31     14.39 o 
  -2  -9   2      206.80      195.38     12.76 o 
  -1  -9   2      129.69      142.88     11.99 o 
   0  -9   2      457.40      467.30     18.80 o 
   1  -9   2       76.56       84.54      8.67 o 
   2  -9   2       83.92       84.03      8.60 o 
   3  -9   2       81.08       85.86      8.65 o 
  -7  -8   2      300.80      293.23      9.93 o 
  -6  -8   2      247.04      249.20     10.40 o 
  -5  -8   2      224.00      193.52     63.15 o 
  -4  -8   2      648.33      642.53     14.47 o 
  -3  -8   2      601.21      573.33     31.20 o 
  -2  -8   2      496.91      493.64     17.60 o 
  -1  -8   2      858.48      849.17     18.16 o 
   0  -8   2      504.13      535.06     15.16 o 
   1  -8   2      409.96      398.00     11.33 o 
   2  -8   2       47.84       62.11      7.51 o 
   3  -8   2      336.16      317.52     10.40 o 
   4  -8   2       99.36      104.84      7.97 o 
  -7  -7   2       52.79       56.21      7.71 o 
  -6  -7   2      116.71      122.28      6.96 o 
  -5  -7   2      368.30      363.16      7.94 o 
  -4  -7   2     1016.18      980.86     18.81 o 
  -3  -7   2      375.54      342.44      9.81 o 
  -2  -7   2      754.84      691.67     15.29 o 
  -1  -7   2      928.08      936.89     38.56 o 
   0  -7   2     1420.04     1346.22     25.60 o 
   1  -7   2      283.58      298.24      9.23 o 
   2  -7   2     1602.34     1617.00     22.89 o 
   3  -7   2      709.03      713.28     32.88 o 
   4  -7   2      289.99      292.20      9.84 o 
   5  -7   2      352.70      334.95     15.04 o 
  -8  -6   2      153.43      158.05      6.88 o 
  -7  -6   2       33.78       38.00      5.10 o 
  -6  -6   2       69.90       79.88      5.90 o 
  -5  -6   2      568.19      555.22     10.71 o 
  -4  -6   2      610.35      609.22     12.25 o 
  -3  -6   2        9.38       10.30      7.15 o 
  -2  -6   2      351.47      353.34     11.68 o 
  -1  -6   2      264.40      260.61     14.96 o 
   0  -6   2      235.64      233.15      6.60 o 
   1  -6   2       66.60       71.32      6.04 o 
   2  -6   2      932.02      936.30     16.50 o 
   3  -6   2        8.36        8.88      6.22 o 
   4  -6   2        3.04        2.67      3.67 o 
   5  -6   2      131.11      125.36      8.68 o 
   6  -6   2      148.21      162.08     14.24 o 
  -8  -5   2      124.38      111.46     13.89 o 
  -7  -5   2       35.49       34.17      4.58 o 
  -6  -5   2      344.18      338.50      7.63 o 
  -5  -5   2      984.18      988.02     12.65 o 
  -4  -5   2       60.09       66.93      6.16 o 
  -3  -5   2      336.44      343.13     15.28 o 
  -2  -5   2     3089.45     3063.89     54.96 o 
  -1  -5   2       46.19       37.81      4.79 o 
   0  -5   2       43.88       50.21      4.16 o 
   1  -5   2     1437.23     1442.08     38.40 o 
   2  -5   2     1901.79     1887.19     36.08 o 
   3  -5   2       38.50       39.46      3.84 o 
   4  -5   2       90.34       87.64      5.21 o 
   5  -5   2      305.44      301.65      7.87 o 
   6  -5   2       57.51       59.04     10.88 o 
  -8  -4   2       55.83       61.76      9.12 o 
  -7  -4   2      322.48      309.08      8.14 o 
  -6  -4   2      788.45      792.32     11.73 o 
  -5  -4   2      140.46      140.92      5.09 o 
  -4  -4   2        0.91        2.41      3.64 o 
  -3  -4   2     1473.36     1401.82     17.65 o 
  -2  -4   2     1005.91      898.39     13.28 o 
  -1  -4   2      136.50      120.12      4.67 o 
   0  -4   2      980.20      964.70     11.93 o 
   1  -4   2     1189.87     1171.74     35.92 o 
   2  -4   2     1120.08     1134.69     15.68 o 
   3  -4   2       20.64       11.97      3.46 o 
   4  -4   2     1050.26     1054.30     29.52 o 
   5  -4   2      115.11      115.52      9.60 o 
   6  -4   2       66.43       67.81      7.75 o 
   7  -4   2       57.36       66.02      7.08 o 
  -8  -3   2      158.10      141.76     10.24 o 
  -7  -3   2      734.25      724.64     22.72 o 
  -6  -3   2     1044.14     1078.14     15.11 o 
  -5  -3   2      108.77      104.77      4.77 o 
  -4  -3   2     1329.48     1394.73     13.98 o 
  -3  -3   2     2629.81     2597.53     28.96 o 
  -2  -3   2     1539.99     1482.02     27.44 o 
  -1  -3   2     4938.31     5440.97    142.80 o 
   0  -3   2     4533.76     4758.13    201.04 o 
   1  -3   2     2340.05     2431.89     24.89 o 
   2  -3   2       16.98       14.85      3.73 o 
   3  -3   2     1458.17     1450.17     38.00 o 
   4  -3   2      765.50      763.86     11.43 o 
   5  -3   2      345.88      361.97      8.54 o 
   6  -3   2       56.46       64.35      7.00 o 
   7  -3   2      224.56      226.50      7.93 o 
  -8  -2   2       11.85       13.92     11.68 o 
  -7  -2   2      728.22      685.28     17.28 o 
  -6  -2   2        0.65        0.80      4.96 o 
  -5  -2   2      292.06      286.82      5.46 o 
  -4  -2   2      738.28      723.80      8.34 o 
  -3  -2   2     1306.53     1224.17     11.92 o 
  -2  -2   2      144.48      151.56      4.44 o 
  -1  -2   2     3413.49     3596.33     50.08 o 
   0  -2   2     7564.88     7656.90    170.80 o 
   1  -2   2      303.55      306.87      5.47 o 
   2  -2   2       72.76       85.40      3.76 o 
   3  -2   2     1040.50      996.53     28.56 o 
   4  -2   2     1704.08     1770.67     28.08 o 
   5  -2   2      232.67      233.70      6.55 o 
   6  -2   2      394.70      390.68      7.36 o 
   7  -2   2      356.40      356.38      6.85 o 
  -8  -1   2      219.43      213.83     11.01 o 
  -7  -1   2      147.57      156.32      8.80 o 
  -6  -1   2        0.43        0.31      2.00 o 
  -5  -1   2      410.28      409.44     10.88 o 
  -4  -1   2     2167.78     2196.74     23.21 o 
  -3  -1   2     1871.38     1954.28     54.43 o 
  -2  -1   2      757.86      717.47      8.88 o 
  -1  -1   2     4751.91     5059.23     47.12 o 
   0  -1   2     6702.53     6933.21     99.04 o 
   1  -1   2      102.65       96.31      3.28 o 
   2  -1   2      158.87      138.93      3.14 o 
   3  -1   2     3072.02     3270.41     98.88 o 
   4  -1   2      931.00      974.05     13.15 o 
   5  -1   2      291.60      275.34      5.37 o 
   6  -1   2      754.50      731.68      9.24 o 
   7  -1   2      265.47      264.47      6.56 o 
  -8   0   2      361.72      335.82      7.72 o 
  -7   0   2      191.02      191.71      5.65 o 
  -6   0   2        6.17        6.97      3.15 o 
  -5   0   2     1542.82     1554.70     17.93 o 
  -4   0   2     3713.20     4068.69    186.80 o 
  -3   0   2      407.19      396.47      5.21 o 
  -2   0   2      293.76      340.00     10.24 o 
  -1   0   2     5524.17     6011.19    285.04 o 
   0   0   2       73.91       93.10      1.90 o 
   1   0   2      482.80      461.51      7.41 o 
   2   0   2      389.88      350.41      3.52 o 
   3   0   2     3636.02     4084.68    140.96 o 
   4   0   2       28.59       32.65      2.30 o 
   5   0   2      301.48      283.62      4.79 o 
   6   0   2      907.75      923.26     10.53 o 
   7   0   2       79.11       79.65      4.19 o 
   8   0   2      117.44      115.05      5.15 o 
  -8   1   2      178.59      179.20      7.37 o 
  -7   1   2       15.26       16.41      4.62 o 
  -6   1   2       71.53       72.80      3.43 o 
  -5   1   2     1929.68     1965.75     19.01 o 
  -4   1   2      364.49      381.71      6.11 o 
  -3   1   2      862.68      825.44      9.59 o 
  -2   1   2     1301.62     1302.88     20.16 o 
  -1   1   2     1254.96     1249.60     20.48 o 
   0   1   2        0.98       12.96      1.33 o 
   1   1   2     1361.62     1047.75    460.04 o 
   2   1   2     2421.42     2462.08     57.89 o 
   3   1   2     1243.53     1337.48     11.70 o 
   4   1   2      318.01      368.41      5.31 o 
   5   1   2      803.80      798.62      9.11 o 
   6   1   2      233.29      205.87      5.13 o 
   7   1   2      123.89      125.88      5.00 o 
   8   1   2        1.09        5.66      3.14 o 
  -8   2   2       90.98       91.15      5.95 o 
  -7   2   2       27.95       32.05      4.08 o 
  -6   2   2      904.54      880.49     11.59 o 
  -5   2   2      121.62      114.72      4.18 o 
  -4   2   2       74.06       76.96      6.24 o 
  -3   2   2      594.17      532.64     11.52 o 
  -2   2   2     2330.91     2502.88     38.24 o 
  -1   2   2      272.36      273.56      5.74 o 
   0   2   2      791.68      835.18     14.80 o 
   1   2   2     6962.10     8065.65     52.49 o 
   2   2   2     2140.93     2458.28     32.82 o 
   3   2   2     1406.02     1526.64     13.67 o 
   4   2   2     3859.52     4266.77     58.76 o 
   5   2   2      191.82      198.22      4.38 o 
   6   2   2      482.06      475.33      9.56 o 
   7   2   2      325.39      331.67      6.18 o 
   8   2   2      744.70      693.25     10.97 o 
  -8   3   2        8.54        9.60      8.63 o 
  -7   3   2      350.39      344.36      8.05 o 
  -6   3   2      557.57      553.05      9.37 o 
  -5   3   2      256.53      264.64     10.24 o 
  -4   3   2       20.85       24.32      5.60 o 
  -3   3   2     2033.78     2053.44     32.48 o 
  -2   3   2     1614.71     1686.30     19.51 o 
  -1   3   2     1726.60     1809.00     20.17 o 
   0   3   2     5263.59     5840.34    221.04 o 
   1   3   2     1647.48     1595.55     17.40 o 
   2   3   2      119.00      118.82      2.84 o 
   3   3   2     1884.03     1974.00     14.99 o 
   4   3   2      744.79      682.39      9.05 o 
   5   3   2      602.18      618.19      6.58 o 
   6   3   2       12.81        6.93      3.10 o 
   7   3   2      812.80      771.37     12.67 o 
   8   3   2      242.51      249.29      9.43 o 
   9   3   2       51.05       50.08      8.32 o 
  -7   4   2      173.32      180.86      7.20 o 
  -6   4   2      407.46      389.68     11.20 o 
  -5   4   2       28.27       36.00     11.84 o 
  -4   4   2      314.52      310.72     15.36 o 
  -3   4   2      749.84      753.64     12.32 o 
  -2   4   2     1254.69     1291.33     15.73 o 
  -1   4   2     2144.29     2184.11     33.36 o 
   0   4   2     3044.97     3053.53     54.80 o 
   1   4   2     2544.88     2587.94     42.64 o 
   2   4   2      175.80      199.44      4.49 o 
   3   4   2     1466.40     1515.15     14.47 o 
   4   4   2     1356.43     1375.52     14.24 o 
   5   4   2      752.90      714.67     12.08 o 
   6   4   2      443.62      438.82      9.60 o 
   7   4   2      665.07      666.51     13.38 o 
   8   4   2       61.42       65.58      4.91 o 
  -7   5   2       76.38       37.99     38.88 o 
  -6   5   2      132.54      136.16     16.16 o 
  -5   5   2       39.20       40.48      8.00 o 
  -4   5   2      443.41      412.80     10.36 o 
  -3   5   2      303.87      276.91      8.72 o 
  -2   5   2      185.80      171.08      6.87 o 
  -1   5   2      113.97       82.94      5.52 o 
   0   5   2      828.38      702.05     27.36 o 
   1   5   2       92.57       70.71      4.97 o 
   2   5   2       44.43       34.53      3.39 o 
   3   5   2      112.55      100.13      3.31 o 
   4   5   2      434.75      439.45      7.24 o 
   5   5   2      184.81      169.18      5.38 o 
   6   5   2      601.06      596.53     10.05 o 
   7   5   2      238.60      234.89      5.77 o 
   8   5   2        5.08        3.38      3.96 o 
  -6   6   2       49.11       34.24     14.88 o 
  -5   6   2      225.52      227.20     17.60 o 
  -4   6   2     1017.14     1000.99     17.45 o 
  -3   6   2      104.77       93.47      7.19 o 
  -2   6   2     1104.20     1115.77     31.84 o 
  -1   6   2      148.36      144.10      6.88 o 
   0   6   2     1131.64     1169.68     51.60 o 
   1   6   2      133.34      141.48      7.44 o 
   2   6   2     2031.94     1902.79     38.00 o 
   3   6   2      555.85      589.12      9.84 o 
   4   6   2       54.15       54.55      3.52 o 
   5   6   2      439.13      418.34      7.95 o 
   6   6   2      996.03      997.75     16.71 o 
   7   6   2        0.40       -0.23      3.16 o 
   8   6   2       27.35       25.33      5.16 o 
  -6   7   2       46.08       45.44     17.28 o 
  -5   7   2      526.63      536.48     24.48 o 
  -4   7   2       92.65       97.07      8.52 o 
  -3   7   2      654.05      643.02     14.01 o 
  -2   7   2      406.92      388.09     19.68 o 
  -1   7   2     1142.17     1125.20     27.12 o 
   0   7   2       14.65       15.76      4.96 o 
   1   7   2     1590.00     1565.34     64.80 o 
   2   7   2     3203.95     3242.06    106.40 o 
   3   7   2      111.29       93.34     34.12 o 
   4   7   2      162.13      158.47      6.31 o 
   5   7   2      997.86      956.17     13.19 o 
   6   7   2      240.36      232.49      8.48 o 
   7   7   2        6.69        5.96      4.17 o 
   8   7   2      115.12      122.31      7.08 o 
  -5   8   2       14.19       17.41      6.71 o 
  -4   8   2       54.59       57.96      8.52 o 
  -3   8   2        5.30        6.60      6.92 o 
  -2   8   2     1155.76     1182.99     20.13 o 
  -1   8   2       26.47       23.83      5.81 o 
   0   8   2      108.40      113.91      8.09 o 
   1   8   2     1256.55     1261.84     56.40 o 
   2   8   2      785.38      798.17     27.76 o 
   3   8   2       70.67       79.08      9.41 o 
   4   8   2      484.20      472.59      9.74 o 
   5   8   2      642.02      640.33     10.61 o 
   6   8   2       42.41       48.03      6.02 o 
   7   8   2       27.39       26.39      7.38 o 
  -4   9   2       32.22       36.80      9.53 o 
  -3   9   2      386.67      371.57     15.12 o 
  -2   9   2      258.57      253.30     11.39 o 
  -1   9   2       93.88       97.99      9.26 o 
   0   9   2      482.75      474.67     23.12 o 
   1   9   2      398.36      400.75     20.32 o 
   2   9   2      212.93      213.20      9.28 o 
   3   9   2       54.93       54.46      7.96 o 
   4   9   2      791.96      783.95     11.54 o 
   5   9   2      185.71      190.37      9.66 o 
   6   9   2       46.64       48.10      5.96 o 
   7   9   2      261.07      238.34      9.22 o 
  -3  10   2      214.77      199.22     12.21 o 
  -2  10   2      117.24      129.62     11.30 o 
  -1  10   2      329.48      309.35     12.99 o 
   0  10   2      647.61      660.43     26.08 o 
   1  10   2      313.32      291.31     17.20 o 
   2  10   2       90.91       94.53     12.50 o 
   3  10   2      301.68      282.72     14.42 o 
   4  10   2      503.74      515.65     10.19 o 
   5  10   2       77.68       83.40      6.87 o 
   6  10   2       81.90       86.19      7.83 o 
  -2  11   2       11.59       13.76     13.29 o 
  -1  11   2      255.22      251.06     13.30 o 
   0  11   2      203.35      212.54     12.33 o 
   1  11   2       97.22      101.66     11.25 o 
   2  11   2        3.13        2.87      8.45 o 
   3  11   2      372.52      381.16     13.62 o 
   4  11   2      152.06      155.23      8.42 o 
   5  11   2       68.29       64.62      7.43 o 
   1  12   2        0.50       -1.09     12.41 o 
   2  12   2      159.11      168.26     13.11 o 
   3  12   2      194.85      177.70     12.88 o 
  -4 -10   3      104.73      106.43     14.62 o 
  -3 -10   3      171.26      176.66     12.03 o 
  -2 -10   3       59.59       53.39      9.83 o 
  -1 -10   3      119.25      117.14     10.55 o 
   0 -10   3      315.57      353.30     18.96 o 
   1 -10   3       23.32       15.42      8.67 o 
  -6  -9   3       69.89       76.21      9.80 o 
  -5  -9   3      117.29      116.00     14.10 o 
  -4  -9   3      534.66      554.52     18.16 o 
  -3  -9   3       59.99       65.67      9.11 o 
  -2  -9   3      178.91      165.12     10.26 o 
  -1  -9   3      297.09      305.63     13.93 o 
   0  -9   3      396.41      389.81     15.07 o 
   1  -9   3        8.09        8.52      6.72 o 
   2  -9   3      101.15      108.61      9.18 o 
  -6  -8   3      126.33      127.08      6.51 o 
  -5  -8   3      351.05      352.62     12.35 o 
  -4  -8   3      537.96      527.63     16.30 o 
  -3  -8   3      125.51      110.88      8.95 o 
  -2  -8   3       49.77       50.36      7.69 o 
  -1  -8   3      432.24      439.28     14.24 o 
   0  -8   3      159.43      153.99      8.76 o 
   1  -8   3        8.91       14.13      8.69 o 
   2  -8   3      261.56      278.21     10.15 o 
   3  -8   3       87.02       95.38      9.73 o 
   4  -8   3       55.55       56.42      7.00 o 
  -7  -7   3      177.43      174.87      7.42 o 
  -6  -7   3        7.29       11.89      5.82 o 
  -5  -7   3      942.19      951.28     20.18 o 
  -4  -7   3      408.86      397.48      9.94 o 
  -3  -7   3      249.08      227.31      7.77 o 
  -2  -7   3      402.97      405.09     10.75 o 
  -1  -7   3      693.23      668.31     21.04 o 
   0  -7   3      285.28      270.40      8.96 o 
   1  -7   3      433.19      459.28     10.92 o 
   2  -7   3      624.02      643.53     13.18 o 
   3  -7   3      306.70      313.98      9.28 o 
   4  -7   3        0.39       -0.39      5.74 o 
   5  -7   3      159.25      152.34      7.57 o 
  -8  -6   3      354.48      380.68     21.84 o 
  -7  -6   3        4.76        6.58      5.21 o 
  -6  -6   3      653.55      665.46     10.59 o 
  -5  -6   3      295.68      295.15      6.79 o 
  -4  -6   3      227.49      230.64      8.87 o 
  -3  -6   3      376.99      367.31      9.96 o 
  -2  -6   3     1095.67     1046.55     20.00 o 
  -1  -6   3      591.85      550.04     20.16 o 
   0  -6   3      278.22      257.46      9.79 o 
   1  -6   3     1592.41     1623.07     21.73 o 
   2  -6   3     1855.25     1860.96     24.06 o 
   3  -6   3      209.80      212.18      8.88 o 
   4  -6   3      605.29      572.68     20.64 o 
   5  -6   3      501.19      486.91     17.84 o 
  -8  -5   3        9.57        6.10      6.05 o 
  -7  -5   3      501.46      498.87     10.42 o 
  -6  -5   3      494.12      484.40      9.00 o 
  -5  -5   3      217.67      224.69      5.54 o 
  -4  -5   3        0.90        0.37      6.60 o 
  -3  -5   3     1707.19     1695.97     48.80 o 
  -2  -5   3     1544.83     1516.27     39.12 o 
  -1  -5   3        2.56        1.33      3.72 o 
   0  -5   3      452.83      440.05     10.16 o 
   1  -5   3     1670.55     1682.19     28.32 o 
   2  -5   3        2.46        2.59      3.62 o 
   3  -5   3       55.25       47.22      5.94 o 
   4  -5   3      285.67      277.76     17.92 o 
   5  -5   3      113.49      118.31      6.96 o 
   6  -5   3        1.11       -0.64      7.04 o 
  -8  -4   3       14.50       14.40     14.40 o 
  -7  -4   3      515.87      527.46      9.33 o 
  -6  -4   3      307.69      305.67      6.77 o 
  -5  -4   3       22.76       24.08      4.38 o 
  -4  -4   3       45.43       27.75     14.73 o 
  -3  -4   3     3117.48     2965.14     31.96 o 
  -2  -4   3       94.28       85.90      5.14 o 
  -1  -4   3      454.83      421.82     17.28 o 
   0  -4   3     2470.49     2485.40     55.76 o 
   1  -4   3      791.79      775.17     11.04 o 
   2  -4   3        8.39        9.38      4.41 o 
   3  -4   3      499.68      493.37      9.16 o 
   4  -4   3      941.54      950.57     45.12 o 
   5  -4   3      162.16      171.52      9.44 o 
   6  -4   3        9.14        8.91      5.37 o 
  -8  -3   3       95.66       82.24     15.52 o 
  -7  -3   3      539.93      579.36     22.24 o 
  -6  -3   3       75.25       78.17      3.94 o 
  -5  -3   3      115.99      112.16      3.90 o 
  -4  -3   3      807.90      776.11      9.96 o 
  -3  -3   3     1509.02     1462.11     17.25 o 
  -2  -3   3        9.16       12.29      3.49 o 
  -1  -3   3     1347.64     1292.37     30.64 o 
   0  -3   3      905.03      857.97     12.40 o 
   1  -3   3      241.86      237.37     12.16 o 
   2  -3   3      187.83      192.38      5.26 o 
   3  -3   3      591.61      575.54     11.44 o 
   4  -3   3      717.39      705.31     12.00 o 
   5  -3   3       55.43       57.18      5.77 o 
   6  -3   3      166.56      165.64      5.12 o 
  -8  -2   3      233.39      219.36     17.44 o 
  -7  -2   3      197.67      212.96     10.72 o 
  -6  -2   3      221.33      225.12     14.08 o 
  -5  -2   3      747.68      776.74      9.29 o 
  -4  -2   3     3589.90     3876.13    132.29 o 
  -3  -2   3     1015.42     1000.02     13.33 o 
  -2  -2   3     1505.92     1594.48     17.31 o 
  -1  -2   3     2446.13     2472.00     25.79 o 
   0  -2   3     3650.64     4065.46     92.24 o 
   1  -2   3     2925.95     3291.26     37.12 o 
   2  -2   3      347.07      334.45      5.37 o 
   3  -2   3     2432.50     2545.82     74.56 o 
   4  -2   3      355.18      353.13      7.64 o 
   5  -2   3      823.84      806.37     15.36 o 
   6  -2   3      164.53      160.63      4.69 o 
   7  -2   3      237.50      230.72     17.92 o 
  -8  -1   3      184.47      189.51      9.58 o 
  -7  -1   3       64.94       75.36     12.64 o 
  -6  -1   3        5.23        4.48      9.44 o 
  -5  -1   3     1909.03     1951.84     33.12 o 
  -4  -1   3      871.54      859.36     20.00 o 
  -3  -1   3      969.96     1041.60     17.01 o 
  -2  -1   3        7.01        1.64      2.71 o 
  -1  -1   3     1747.02     1629.80     16.69 o 
   0  -1   3     1159.12     1143.50     26.40 o 
   1  -1   3     1816.60     1840.63     17.47 o 
   2  -1   3     2802.49     2915.80     54.80 o 
   3  -1   3     1459.21     1529.23     16.94 o 
   4  -1   3      225.47      216.69      3.91 o 
   5  -1   3      635.91      596.73      7.26 o 
   6  -1   3      451.32      448.02      6.98 o 
   7  -1   3      104.35      106.99      4.76 o 
  -8   0   3      247.94      254.57     12.97 o 
  -7   0   3        1.13        4.14      7.51 o 
  -6   0   3      261.57      269.12     10.56 o 
  -5   0   3      740.45      767.04     16.64 o 
  -4   0   3      575.87      560.96     15.84 o 
  -3   0   3       70.20       91.84      5.44 o 
  -2   0   3     1512.87     1353.28     20.96 o 
  -1   0   3     1461.15     1552.34    123.52 o 
   0   0   3      253.33      246.98      5.90 o 
   1   0   3     3320.60     3622.80     83.10 o 
   2   0   3     5663.31     6476.97     88.00 o 
   3   0   3      490.14      570.24     15.20 o 
   4   0   3      194.72      191.21      2.76 o 
   5   0   3      813.10      821.28      9.47 o 
   6   0   3      326.94      332.58      5.44 o 
   7   0   3      139.43      133.03      4.32 o 
   8   0   3      254.59      258.40     19.04 o 
  -8   1   3      218.59      217.44     10.20 o 
  -7   1   3      135.79      126.92      4.94 o 
  -6   1   3     1009.40     1001.88     12.88 o 
  -5   1   3     1020.37     1041.45     11.85 o 
  -4   1   3       76.57       80.61      2.54 o 
  -3   1   3      570.64      576.79      7.20 o 
  -2   1   3     9170.77    10541.62    128.16 o 
  -1   1   3      551.30      590.40      9.44 o 
   0   1   3      242.60      255.80      3.64 o 
   1   1   3     4370.55     4982.50     37.79 o 
   2   1   3     1792.97     1813.99     39.44 o 
   3   1   3      392.56      427.56      3.58 o 
   4   1   3      188.80      184.74      3.01 o 
   5   1   3      768.00      771.33      8.33 o 
   6   1   3       39.12       41.84      2.71 o 
   7   1   3      269.42      271.25      5.98 o 
   8   1   3      568.68      553.60     23.20 o 
  -8   2   3       24.76       25.54      9.93 o 
  -7   2   3       97.66       94.68      5.60 o 
  -6   2   3      725.31      715.63     10.01 o 
  -5   2   3       20.05       18.69      3.21 o 
  -4   2   3       11.57        9.99      2.76 o 
  -3   2   3     1491.03     1573.60     25.92 o 
  -2   2   3     2813.65     2970.25     45.28 o 
  -1   2   3     2684.56     2782.50     27.72 o 
   0   2   3     2237.01     2498.53     21.71 o 
   1   2   3     1038.56      987.71     11.79 o 
   2   2   3      799.04      797.81      9.61 o 
   3   2   3      514.01      507.26      5.75 o 
   4   2   3     1319.94     1274.32     18.45 o 
   5   2   3       91.28       92.89      3.87 o 
   6   2   3        2.37        2.31      2.45 o 
   7   2   3      511.89      492.53      9.74 o 
   8   2   3        1.03        1.28      6.88 o 
  -8   3   3       30.45       29.41     10.25 o 
  -7   3   3      274.66      264.21      8.23 o 
  -6   3   3      333.29      326.55      7.31 o 
  -5   3   3       17.02       15.15      4.11 o 
  -4   3   3      937.27      916.00     19.36 o 
  -3   3   3       19.19       23.04      5.44 o 
  -2   3   3     2351.89     2444.02     27.94 o 
  -1   3   3      879.11      825.87     10.52 o 
   0   3   3     2898.48     3210.02     37.20 o 
   1   3   3      645.62      755.71      7.78 o 
   2   3   3      607.44      654.16      5.78 o 
   3   3   3     1331.20     1337.00     10.83 o 
   4   3   3      892.20      955.76      9.04 o 
   5   3   3      131.29      137.89      3.36 o 
   6   3   3     1213.84     1203.65     13.83 o 
   7   3   3      200.30      200.69      7.32 o 
   8   3   3      179.20      164.00      5.41 o 
  -7   4   3       78.43       76.03      6.80 o 
  -6   4   3       34.71       33.47      5.49 o 
  -5   4   3      396.42      384.80     13.44 o 
  -4   4   3      632.42      583.04     15.52 o 
  -3   4   3      450.20      488.13      9.05 o 
  -2   4   3      496.87      450.36     10.40 o 
  -1   4   3     2839.69     2957.90     38.80 o 
   0   4   3      954.54      887.78     27.84 o 
   1   4   3       86.22       94.33      3.31 o 
   2   4   3     2567.75     2643.40     35.04 o 
   3   4   3      855.77      823.33     10.04 o 
   4   4   3      585.26      577.65      6.78 o 
   5   4   3      293.88      293.82      4.62 o 
   6   4   3      974.99      948.52     14.76 o 
   7   4   3      141.93      143.77      5.24 o 
   8   4   3        3.56        2.42      4.57 o 
  -7   5   3       60.97       60.26      8.25 o 
  -6   5   3       70.71       80.64     15.84 o 
  -5   5   3      418.99      406.88     20.16 o 
  -4   5   3      824.66      806.72     24.16 o 
  -3   5   3      164.79      159.70      7.41 o 
  -2   5   3      381.70      364.78     10.85 o 
  -1   5   3      780.48      767.42     21.44 o 
   0   5   3      876.52      882.41     13.10 o 
   1   5   3      707.91      825.37     20.56 o 
   2   5   3     3352.14     3402.61     60.77 o 
   3   5   3     1748.57     1826.31     17.25 o 
   4   5   3      279.80      277.75      5.26 o 
   5   5   3      860.15      882.09     10.94 o 
   6   5   3     1374.49     1384.00     16.29 o 
   7   5   3      115.57      109.10      5.88 o 
   8   5   3       53.61       50.48      6.28 o 
  -6   6   3       95.64       89.12     16.80 o 
  -5   6   3      307.55      301.12     19.36 o 
  -4   6   3      486.17      480.88     22.32 o 
  -3   6   3       73.77       66.53      7.00 o 
  -2   6   3      438.25      419.36     17.12 o 
  -1   6   3      395.07      357.48      8.48 o 
   0   6   3       14.95       18.67      5.27 o 
   1   6   3      618.56      565.66     40.00 o 
   2   6   3     1890.38     1821.18     68.40 o 
   3   6   3      177.26      161.00      5.82 o 
   4   6   3        1.45        3.74      3.05 o 
   5   6   3      333.86      334.79      7.94 o 
   6   6   3      405.78      405.83      8.16 o 
   7   6   3        0.92        2.73      4.77 o 
   8   6   3      149.84      163.61      7.07 o 
  -6   7   3      101.50      101.60     12.48 o 
  -5   7   3      230.81      236.64     13.60 o 
  -4   7   3       26.38       24.12      7.63 o 
  -3   7   3      356.75      356.80     11.22 o 
  -2   7   3      982.35     1005.65     30.96 o 
  -1   7   3       39.48       41.01      5.66 o 
   0   7   3      537.23      566.27     20.24 o 
   1   7   3      731.61      720.06     20.16 o 
   2   7   3     1905.39     1959.98     41.92 o 
   3   7   3       21.47       28.57      5.04 o 
   4   7   3      529.62      510.18      8.53 o 
   5   7   3      399.97      394.20      7.60 o 
   6   7   3       26.86       25.41      5.17 o 
   7   7   3       35.06       44.59      5.23 o 
   8   7   3      427.95      426.58      9.15 o 
  -5   8   3       40.87       45.12     11.36 o 
  -4   8   3       34.45       32.42      7.05 o 
  -3   8   3      919.77      870.10     20.25 o 
  -2   8   3      218.31      216.19      9.04 o 
  -1   8   3      635.12      591.60     16.56 o 
   0   8   3      322.40      300.11     22.48 o 
   1   8   3     2741.89     2736.03     75.12 o 
   2   8   3       17.39       17.89      6.17 o 
   3   8   3      652.22      629.48     11.14 o 
   4   8   3     1108.60     1090.63     15.93 o 
   5   8   3      271.68      268.25      8.11 o 
   6   8   3       20.99       20.17      6.70 o 
   7   8   3      315.99      313.13      8.28 o 
  -4   9   3       61.27       63.38      9.76 o 
  -3   9   3      145.86      160.21     14.02 o 
  -2   9   3       34.69       42.88      7.30 o 
  -1   9   3       12.65       18.22      7.70 o 
   0   9   3     1167.70     1222.31     44.24 o 
   1   9   3        3.36        5.36      5.74 o 
   2   9   3        0.50        1.98      5.12 o 
   3   9   3      399.87      365.04    103.12 o 
   4   9   3      643.95      642.28     11.22 o 
   5   9   3      109.63      113.47      6.97 o 
   6   9   3       52.93       50.69      5.55 o 
   7   9   3      389.97      388.47     10.78 o 
  -3  10   3      126.36      136.95     15.27 o 
  -2  10   3       35.10       37.53      8.03 o 
  -1  10   3      362.94      350.64     13.37 o 
   0  10   3      409.51      413.78     18.08 o 
   1  10   3       70.56       80.43     14.16 o 
   2  10   3       19.84       27.72     11.17 o 
   3  10   3      360.06      340.20     97.82 o 
   4  10   3      296.09      295.73     11.58 o 
   5  10   3       35.11       41.13      5.46 o 
   6  10   3      181.72      175.30      9.14 o 
  -2  11   3       10.33        9.17      9.92 o 
  -1  11   3      259.03      250.85     13.64 o 
   0  11   3      193.59      194.93     10.49 o 
   1  11   3      124.67      129.19      9.55 o 
   2  11   3      233.30      239.02     10.72 o 
   3  11   3      430.92      418.63     14.60 o 
   4  11   3      183.51      204.62     12.31 o 
   5  11   3      131.53      142.45     10.34 o 
   1  12   3      170.79      194.28     17.84 o 
   2  12   3      229.82      236.18     18.60 o 
   3  12   3      264.19      288.48     18.84 o 
  -3 -10   4      271.47      293.51     13.99 o 
  -2 -10   4       96.28      117.74     11.13 o 
  -1 -10   4      458.16      483.60     16.08 o 
  -5  -9   4      211.93      208.16     15.99 o 
  -4  -9   4      184.64      176.24     11.44 o 
  -3  -9   4       13.98       10.57      8.20 o 
  -2  -9   4       74.50       68.58      9.20 o 
  -1  -9   4      291.25      278.21     11.55 o 
   0  -9   4       61.03       57.55      8.27 o 
   1  -9   4      101.56      102.76      7.56 o 
   2  -9   4      189.45      201.53     12.84 o 
  -6  -8   4      181.76      184.02      9.00 o 
  -5  -8   4      468.34      487.01     17.66 o 
  -4  -8   4      110.70      110.02      9.55 o 
  -3  -8   4      107.75      110.88      9.18 o 
  -2  -8   4      376.41      392.40     11.80 o 
  -1  -8   4      172.46      169.21      9.30 o 
   0  -8   4      136.57      142.05     10.96 o 
   1  -8   4      252.37      273.54      9.97 o 
   2  -8   4      500.49      471.06     14.03 o 
   3  -8   4       42.87       42.28      6.48 o 
  -7  -7   4      142.87      151.69      8.09 o 
  -6  -7   4      374.73      361.26      8.94 o 
  -5  -7   4      364.42      368.23     13.12 o 
  -4  -7   4      199.08      185.17      8.11 o 
  -3  -7   4      258.03      247.87     12.03 o 
  -2  -7   4     1003.46     1012.04     25.12 o 
  -1  -7   4      240.94      236.32      8.88 o 
   0  -7   4       22.34       27.25      8.06 o 
   1  -7   4      757.86      786.05     24.16 o 
   2  -7   4      305.48      294.35      8.96 o 
   3  -7   4        6.84        7.23      5.11 o 
   4  -7   4       35.83       30.08      7.41 o 
  -7  -6   4      102.11      102.45      6.66 o 
  -6  -6   4      106.33      110.57      6.55 o 
  -5  -6   4      291.00      303.76     10.97 o 
  -4  -6   4      164.45      165.61     11.07 o 
  -3  -6   4     1620.82     1607.92     40.80 o 
  -2  -6   4      629.57      607.63     12.19 o 
  -1  -6   4      321.10      303.30      7.65 o 
   0  -6   4       65.92       70.80      6.18 o 
   1  -6   4     1278.28     1238.04     17.94 o 
   2  -6   4      223.18      223.10      7.28 o 
   3  -6   4       71.08       72.73      7.13 o 
   4  -6   4      165.89      165.57      8.03 o 
   5  -6   4      246.88      259.81     12.48 o 
  -8  -5   4       70.57       76.16     18.24 o 
  -7  -5   4      212.50      209.17     10.43 o 
  -6  -5   4      818.64      811.02     12.65 o 
  -5  -5   4       78.47       75.94      5.23 o 
  -4  -5   4      624.37      613.94     14.96 o 
  -3  -5   4      899.40      869.12     30.64 o 
  -2  -5   4     1133.69     1064.35     26.16 o 
  -1  -5   4       96.96       97.49      7.52 o 
   0  -5   4      766.49      745.57     12.02 o 
   1  -5   4      927.23      915.86     12.67 o 
   2  -5   4       27.59       28.29      5.56 o 
   3  -5   4      606.36      626.44     26.56 o 
   4  -5   4      870.57      884.01     49.12 o 
   5  -5   4      229.06      225.30      7.04 o 
  -8  -4   4       38.41       35.36     16.80 o 
  -7  -4   4      561.59      511.19    133.88 o 
  -6  -4   4       48.99       48.94      4.54 o 
  -5  -4   4      278.28      286.49      6.29 o 
  -4  -4   4     1170.73     1142.42     16.06 o 
  -3  -4   4     1587.37     1544.85     21.66 o 
  -2  -4   4      117.61      114.15      7.24 o 
  -1  -4   4     1691.83     1640.90     38.72 o 
   0  -4   4     2136.82     2118.81     32.88 o 
   1  -4   4       74.27       81.44      4.46 o 
   2  -4   4      186.79      181.18      5.11 o 
   3  -4   4     1154.48     1159.46     35.84 o 
   4  -4   4      283.91      295.99     16.16 o 
   5  -4   4      149.06      149.41      6.57 o 
   6  -4   4       71.82       69.60     17.44 o 
  -8  -3   4      288.34      305.92     21.28 o 
  -7  -3   4      228.38      237.60     12.32 o 
  -6  -3   4       30.12       30.16      2.97 o 
  -5  -3   4      821.33      824.27     10.55 o 
  -4  -3   4     1806.62     1790.66     18.69 o 
  -3  -3   4        2.55        5.11      3.44 o 
  -2  -3   4       19.46       21.93      4.08 o 
  -1  -3   4     2156.88     2019.91     22.38 o 
   0  -3   4      598.88      590.24      9.54 o 
   1  -3   4      190.94      177.36      3.94 o 
   2  -3   4      936.67      915.19     15.12 o 
   3  -3   4     1017.18     1027.80     20.00 o 
   4  -3   4      255.62      241.90      5.26 o 
   5  -3   4      269.48      267.69      7.73 o 
   6  -3   4      364.63      375.36     15.68 o 
  -8  -2   4      362.32      385.60     22.24 o 
  -7  -2   4       11.69       12.00      7.68 o 
  -6  -2   4      208.76      209.12     15.36 o 
  -5  -2   4     1144.78      904.50    592.80 o 
  -4  -2   4     1452.10     1484.67     14.98 o 
  -3  -2   4        3.54        2.35      3.68 o 
  -2  -2   4       83.00       63.39      4.12 o 
  -1  -2   4     1202.39     1178.46     14.11 o 
   0  -2   4      326.77      282.15      5.82 o 
   1  -2   4      415.34      370.95      6.10 o 
   2  -2   4      693.28      651.97      8.14 o 
   3  -2   4      305.63      298.34      4.75 o 
   4  -2   4        2.45        2.38      3.30 o 
   5  -2   4      129.85      132.97      4.15 o 
   6  -2   4      225.86      235.88      4.76 o 
  -8  -1   4      292.02      316.30     12.16 o 
  -7  -1   4       24.00       22.24      7.84 o 
  -6  -1   4      260.95      260.16     15.84 o 
  -5  -1   4      742.98      794.24     17.92 o 
  -4  -1   4     1402.44     1439.20     25.60 o 
  -3  -1   4        0.82        1.81      1.05 o 
  -2  -1   4     2826.70     2873.17     29.42 o 
  -1  -1   4      813.43      744.93      9.77 o 
   0  -1   4     4639.09     5307.31     65.04 o 
   1  -1   4      673.36      614.84      7.41 o 
   2  -1   4     4435.20     5067.68     83.01 o 
   3  -1   4      686.29      708.72     12.00 o 
   4  -1   4      203.02      193.94      5.65 o 
   5  -1   4      546.96      554.40      6.26 o 
   6  -1   4      218.30      222.24      5.32 o 
   7  -1   4      184.26      188.48     18.08 o 
  -8   0   4       85.90      107.24      9.38 o 
  -7   0   4       40.48       31.58      9.61 o 
  -6   0   4      321.55      327.04     12.00 o 
  -5   0   4      287.59      312.80     15.52 o 
  -4   0   4       85.16       69.28      6.56 o 
  -3   0   4      766.10      798.40     18.56 o 
  -2   0   4     1867.19     1225.63    408.08 o 
  -1   0   4     3107.51     3665.41    104.96 o 
   0   0   4      535.22      362.71    239.76 o 
   1   0   4     1471.41     1496.73     58.72 o 
   2   0   4     2336.63     2601.77     38.72 o 
   3   0   4      283.01      307.36     12.64 o 
   4   0   4     1144.22     1146.40     26.08 o 
   5   0   4      266.47      294.24     11.04 o 
   6   0   4      202.25      207.36     16.00 o 
   7   0   4      273.73      260.00     19.36 o 
  -8   1   4       19.67       19.82     10.51 o 
  -7   1   4      170.12      168.63     11.69 o 
  -6   1   4      362.13      376.63     10.88 o 
  -5   1   4        0.50        1.60      4.71 o 
  -4   1   4       35.62       38.51      5.28 o 
  -3   1   4      708.59      690.40     17.28 o 
  -2   1   4     2260.66     2362.56     35.36 o 
  -1   1   4        1.60        3.14      1.38 o 
   0   1   4     1782.02     1654.09     12.91 o 
   1   1   4       40.49       31.12      1.55 o 
   2   1   4        2.87        3.52      4.35 o 
   3   1   4      724.06      712.78     25.52 o 
   4   1   4     2003.30     2045.12     34.08 o 
   5   1   4       23.59       29.44     11.04 o 
   6   1   4      234.40      229.44     11.04 o 
   7   1   4      379.26      394.72     20.64 o 
   8   1   4      273.93      273.12     20.64 o 
  -8   2   4       51.96       50.03     11.45 o 
  -7   2   4      406.20      390.00     12.15 o 
  -6   2   4      503.04      501.85      7.82 o 
  -5   2   4      135.92      137.24      4.06 o 
  -4   2   4     1156.47     1216.10     18.69 o 
  -3   2   4     2772.71     2996.17     48.80 o 
  -2   2   4      834.59      945.40     11.34 o 
  -1   2   4     2205.39     2287.27     22.81 o 
   0   2   4     6858.55     7805.82     68.31 o 
   1   2   4       87.72      106.60      2.77 o 
   2   2   4      388.93      428.34      4.99 o 
   3   2   4     2232.44     2405.11     88.24 o 
   4   2   4     1750.29     1829.07     39.69 o 
   5   2   4       35.92       38.36      1.56 o 
   6   2   4      338.72      327.93      5.82 o 
   7   2   4      440.76      412.39      6.13 o 
   8   2   4       35.49       39.52     15.20 o 
  -7   3   4      182.62      188.59     12.63 o 
  -6   3   4      101.50       98.93      4.62 o 
  -5   3   4      269.74      264.39     10.24 o 
  -4   3   4     1240.46     1233.60     28.32 o 
  -3   3   4      286.92      290.24     13.76 o 
  -2   3   4      143.22      143.84      7.04 o 
  -1   3   4     2752.58     2937.82     48.36 o 
   0   3   4     1026.23      920.13      9.26 o 
   1   3   4      730.47      734.78      6.83 o 
   2   3   4     1149.42     1196.56      9.71 o 
   3   3   4     2738.30     2888.42     44.53 o 
   4   3   4      677.01      676.90      8.41 o 
   5   3   4      266.49      270.20      4.27 o 
   6   3   4      937.09      905.98     11.60 o 
   7   3   4       90.55       92.49      3.76 o 
   8   3   4        0.75        2.88     12.32 o 
  -7   4   4      185.45      187.35     13.16 o 
  -6   4   4      117.45      107.27     19.63 o 
  -5   4   4     1005.28      970.08     22.40 o 
  -4   4   4      600.05      585.28     16.00 o 
  -3   4   4      315.88      281.12     15.04 o 
  -2   4   4      804.06      799.29     12.79 o 
  -1   4   4      134.84      122.07      4.69 o 
   0   4   4     1316.38     1314.97     13.30 o 
   1   4   4      764.32      737.63      8.71 o 
   2   4   4     3054.80     3293.67     28.22 o 
   3   4   4       67.55       60.32      2.82 o 
   4   4   4      158.51      162.76      4.06 o 
   5   4   4      449.60      446.20      6.06 o 
   6   4   4      608.71      626.02      7.65 o 
   7   4   4        9.96       13.55      4.39 o 
   8   4   4       85.98       87.84     10.08 o 
  -7   5   4        0.51       -0.81      5.74 o 
  -6   5   4       33.73       33.92     15.68 o 
  -5   5   4      185.63      180.48     17.60 o 
  -4   5   4       18.33       21.76     12.96 o 
  -3   5   4      402.44      396.52      9.20 o 
  -2   5   4      199.88      203.84      9.77 o 
  -1   5   4      389.11      431.44     12.88 o 
   0   5   4       90.25       80.42      5.33 o 
   1   5   4     4011.93     4277.99    101.20 o 
   2   5   4     1420.80     1415.96     22.31 o 
   3   5   4      159.03      159.71      4.49 o 
   4   5   4       82.13       77.06      4.19 o 
   5   5   4      734.59      718.66      9.96 o 
   6   5   4      316.41      308.71     49.08 o 
   7   5   4        7.57        8.32      4.06 o 
   8   5   4      171.57      162.08     18.40 o 
  -6   6   4      180.22      180.96     13.28 o 
  -5   6   4      147.86      152.32     12.00 o 
  -4   6   4       19.90       20.80      8.48 o 
  -3   6   4      574.35      564.19     13.02 o 
  -2   6   4      775.03      747.72     36.16 o 
  -1   6   4      199.86      196.72      9.68 o 
   0   6   4       53.40       63.26      6.15 o 
   1   6   4     2806.27     2821.60    102.40 o 
   2   6   4      967.08      965.20     14.24 o 
   3   6   4       27.63       35.94      5.16 o 
   4   6   4      449.59      446.95     11.64 o 
   5   6   4     1344.91     1356.47     15.41 o 
   6   6   4      116.63      115.40      5.95 o 
   7   6   4      229.15      224.28      5.85 o 
   8   6   4      549.95      565.91      9.19 o 
  -6   7   4      172.23      174.24     21.44 o 
  -5   7   4       61.53       60.96     10.88 o 
  -4   7   4       42.63       38.55      7.96 o 
  -3   7   4      794.59      789.25     27.52 o 
  -2   7   4     1153.56     1140.17     33.92 o 
  -1   7   4       28.07       31.69      5.88 o 
   0   7   4      483.56      467.92     27.76 o 
   1   7   4     1698.41     1685.63     69.84 o 
   2   7   4        3.65        6.27      4.56 o 
   3   7   4       99.18       85.89      6.76 o 
   4   7   4      650.95      623.43      9.44 o 
   5   7   4      618.11      605.73     11.08 o 
   6   7   4       16.21       14.54      3.38 o 
   7   7   4      268.41      278.94      7.91 o 
   8   7   4      274.34      279.12      9.45 o 
  -5   8   4       15.42       11.52     17.60 o 
  -4   8   4      137.45      128.59     13.45 o 
  -3   8   4      721.14      703.39     16.45 o 
  -2   8   4       91.03       99.34      8.99 o 
  -1   8   4      277.57      271.36     15.60 o 
   0   8   4      924.63      916.03     24.40 o 
   1   8   4      193.21      212.68     12.32 o 
   2   8   4       28.10       27.75     11.18 o 
   3   8   4      194.93      187.19      6.42 o 
   4   8   4     1576.22     1590.14     24.16 o 
   5   8   4        4.79        4.90      3.92 o 
   6   8   4      104.84      112.50      6.67 o 
   7   8   4      191.63      186.75      7.40 o 
  -4   9   4      272.92      266.13     16.63 o 
  -3   9   4      155.75      161.28      9.33 o 
  -2   9   4       60.79       57.08      9.01 o 
  -1   9   4      765.26      760.56     20.24 o 
   0   9   4      567.18      537.43     18.08 o 
   1   9   4      352.06      354.62     10.28 o 
   2   9   4       46.78       49.87      7.90 o 
   3   9   4     2105.75     2089.37     23.35 o 
   4   9   4      117.68      115.58      6.15 o 
   5   9   4      498.49      501.46     10.95 o 
   6   9   4      215.16      220.95      8.39 o 
   7   9   4      263.76      260.55     10.72 o 
  -3  10   4        2.11        5.60      7.63 o 
  -2  10   4       21.08       25.33      9.49 o 
  -1  10   4      256.85      280.49     14.08 o 
   0  10   4       91.91      106.42     13.46 o 
   1  10   4        3.01        9.75     10.77 o 
   2  10   4      497.64      515.31     14.24 o 
   3  10   4      115.92      130.30      8.43 o 
   4  10   4       87.17       84.34      7.35 o 
   5  10   4       94.90       99.87      7.85 o 
   6  10   4      252.50      254.76     10.01 o 
  -2  11   4      180.35      169.66     11.03 o 
  -1  11   4      140.23      157.87     16.46 o 
   0  11   4      125.01      119.40     15.22 o 
   1  11   4      122.03      127.81     14.77 o 
   2  11   4      433.10      469.21     18.64 o 
   3  11   4      138.77      156.30      8.61 o 
   4  11   4       11.21       12.75      5.62 o 
   5  11   4      114.33      123.92      9.49 o 
   1  12   4      119.04      125.83     10.61 o 
   2  12   4      191.92      200.66     11.70 o 
   3  12   4       45.55       43.35      8.18 o 
  -4  -9   5       43.41       49.52      8.59 o 
  -3  -9   5      137.71      153.39     14.64 o 
  -2  -9   5      297.00      317.63     15.97 o 
  -1  -9   5      530.85      572.82     15.19 o 
   0  -9   5       92.08      106.08      9.41 o 
   1  -9   5      368.33      387.00     12.76 o 
  -5  -8   5       93.18       88.27     10.15 o 
  -4  -8   5       36.20       39.56      8.88 o 
  -3  -8   5      140.07      142.40     12.64 o 
  -2  -8   5      344.30      342.70     14.24 o 
  -1  -8   5       89.00       87.83      8.40 o 
   0  -8   5       52.21       44.22      7.20 o 
   1  -8   5      341.17      339.09     10.88 o 
   2  -8   5      140.25      128.71      8.33 o 
  -6  -7   5      323.09      311.32      9.57 o 
  -5  -7   5       24.93       27.21      8.67 o 
  -4  -7   5      166.54      166.06      9.97 o 
  -3  -7   5      547.04      554.35     15.94 o 
  -2  -7   5      426.21      431.93     13.83 o 
  -1  -7   5      104.61      100.37      7.63 o 
   0  -7   5      155.65      162.83      7.82 o 
   1  -7   5      334.70      321.14     11.56 o 
   2  -7   5      135.91      140.62      9.08 o 
   3  -7   5       59.50       62.99      7.85 o 
   4  -7   5      225.89      229.63     10.48 o 
  -7  -6   5      456.86      459.33     18.86 o 
  -6  -6   5      277.86      284.38      8.18 o 
  -5  -6   5      134.39      128.91      7.95 o 
  -4  -6   5      495.01      466.77     12.31 o 
  -3  -6   5     1314.55     1277.51     27.76 o 
  -2  -6   5      974.12      879.74     18.24 o 
  -1  -6   5       59.89       50.15      5.97 o 
   0  -6   5     1322.90     1256.71     18.44 o 
   1  -6   5      282.13      272.51     11.36 o 
   2  -6   5       90.95       96.50      5.98 o 
   3  -6   5      326.48      325.40      9.92 o 
   4  -6   5      368.27      366.91     19.68 o 
  -7  -5   5      228.93      243.47     12.40 o 
  -6  -5   5      111.14      119.65      5.69 o 
  -5  -5   5        2.15        2.02      2.69 o 
  -4  -5   5      465.39      478.18     10.41 o 
  -3  -5   5     1149.22     1164.59     28.72 o 
  -2  -5   5      165.94      150.96      7.41 o 
  -1  -5   5      931.72      955.46     23.92 o 
   0  -5   5      580.74      581.69     12.23 o 
   1  -5   5      311.24      319.82      9.28 o 
   2  -5   5        2.82        6.40      5.08 o 
   3  -5   5      855.91      851.70     23.36 o 
   4  -5   5      348.89      345.99     23.44 o 
   5  -5   5       31.68       28.80     10.88 o 
  -7  -4   5      255.04      280.64     21.12 o 
  -6  -4   5      102.99      108.83      4.69 o 
  -5  -4   5      248.42      232.48      6.38 o 
  -4  -4   5     2221.27     2194.32     28.49 o 
  -3  -4   5       36.58       35.40      7.78 o 
  -2  -4   5      303.62      280.96      9.42 o 
  -1  -4   5      239.31      247.96      7.03 o 
   0  -4   5     2272.77     2195.86     25.22 o 
   1  -4   5        7.15        5.55      4.53 o 
   2  -4   5      491.69      486.05      9.08 o 
   3  -4   5      534.41      555.87     22.08 o 
   4  -4   5      139.77      129.74      4.92 o 
   5  -4   5      119.61      126.72     18.72 o 
  -8  -3   5      175.69      202.40     21.76 o 
  -7  -3   5        7.53       10.08      8.80 o 
  -6  -3   5       40.67       21.67     20.96 o 
  -5  -3   5      803.82      796.89      9.79 o 
  -4  -3   5      445.64      453.55     12.78 o 
  -3  -3   5       14.92       19.74      4.97 o 
  -2  -3   5      412.68      416.30      9.94 o 
  -1  -3   5     1350.63     1308.05     16.35 o 
   0  -3   5     1067.02     1015.73     14.01 o 
   1  -3   5     1058.29     1003.86     13.39 o 
   2  -3   5     1620.29     1658.89     18.82 o 
   3  -3   5      135.23      135.94      5.92 o 
   4  -3   5      307.46      290.48     14.35 o 
   5  -3   5      305.58      307.52      7.06 o 
   6  -3   5      236.75      249.12     14.88 o 
  -8  -2   5      347.06      367.36     23.36 o 
  -7  -2   5      109.80      107.52     10.56 o 
  -6  -2   5      424.25      442.24     20.48 o 
  -5  -2   5      959.10      996.80     26.56 o 
  -4  -2   5      188.34      196.40      3.98 o 
  -3  -2   5      636.62      631.20     10.13 o 
  -2  -2   5     1273.00     1220.94     15.88 o 
  -1  -2   5      279.78      295.56      5.54 o 
   0  -2   5     1063.41      998.83     12.24 o 
   1  -2   5     1504.51     1425.84     15.52 o 
   2  -2   5      938.43      952.83     11.03 o 
   3  -2   5       40.27       40.06      2.36 o 
   4  -2   5      505.70      504.00      7.08 o 
   5  -2   5      400.43      414.08     15.36 o 
   6  -2   5      294.51      301.28     14.56 o 
  -8  -1   5       53.74       66.04      9.73 o 
  -7  -1   5       79.11       77.28      9.92 o 
  -6  -1   5      388.40      420.00     19.84 o 
  -5  -1   5      177.16      175.84      9.92 o 
  -4  -1   5      368.56      362.56     11.84 o 
  -3  -1   5     1066.36      385.87    332.69 o 
  -2  -1   5     2806.32     2813.03     57.12 o 
  -1  -1   5      595.68      616.46     10.80 o 
   0  -1   5      481.57      429.44      7.13 o 
   1  -1   5     1351.98     1415.96     20.51 o 
   2  -1   5      268.51      261.59      3.76 o 
   3  -1   5      103.80      112.00     12.00 o 
   4  -1   5      323.98      338.24     12.48 o 
   5  -1   5      176.57      194.24     10.88 o 
   6  -1   5       12.24       13.60     14.08 o 
   7  -1   5       76.72       86.72     17.92 o 
  -8   0   5       69.11       68.93      9.61 o 
  -7   0   5       82.88       79.56      7.18 o 
  -6   0   5      456.08      467.20     15.20 o 
  -5   0   5      133.38      128.96     13.76 o 
  -4   0   5      101.42      106.24     12.00 o 
  -3   0   5     1906.06     1952.00     32.00 o 
  -2   0   5     3276.60     3729.89    233.52 o 
  -1   0   5      270.23      286.83      5.59 o 
   0   0   5     1376.13     1437.60     65.52 o 
   1   0   5      290.10      277.20     13.36 o 
   2   0   5     1607.18     1829.64     46.48 o 
   3   0   5      298.29      291.36      9.92 o 
   4   0   5     2180.77     2291.20     43.36 o 
   5   0   5      149.72      156.64     10.08 o 
   6   0   5      116.52      112.96     16.00 o 
   7   0   5      320.23      293.92     21.44 o 
  -8   1   5       12.62       12.96     10.08 o 
  -7   1   5      398.92      418.13     15.72 o 
  -6   1   5      154.54      170.96      7.74 o 
  -5   1   5      137.23      142.53      7.84 o 
  -4   1   5      250.48      245.12      9.60 o 
  -3   1   5     1360.36     1446.24     28.48 o 
  -2   1   5      671.11      660.32     13.44 o 
  -1   1   5     1238.81     1320.42     19.68 o 
   0   1   5      544.83      492.90      5.57 o 
   1   1   5     1275.59     1371.58     11.72 o 
   2   1   5      133.93      124.28      3.60 o 
   3   1   5     2991.59     3096.01     50.88 o 
   4   1   5     1327.15     1425.92     26.72 o 
   5   1   5      124.56      139.36     14.24 o 
   6   1   5      433.22      440.16     15.36 o 
   8   1   5       69.03       70.40     11.52 o 
  -7   2   5      184.43      196.40     13.50 o 
  -6   2   5       82.71       86.28      6.78 o 
  -5   2   5      505.45      515.26     12.12 o 
  -4   2   5      329.06      317.61     11.25 o 
  -3   2   5      107.36       84.28     29.36 o 
  -2   2   5       20.67       32.20      4.08 o 
  -1   2   5     1345.09     1210.08     14.26 o 
   0   2   5      165.00      122.96      3.27 o 
   1   2   5       63.26       91.56      4.74 o 
   2   2   5      856.36      791.76     11.03 o 
   3   2   5     1272.69     1210.40     21.92 o 
   4   2   5        0.71        2.23      6.39 o 
   5   2   5      164.62      159.04     14.56 o 
   6   2   5      486.31      492.64     16.16 o 
   7   2   5       56.87       80.96     16.32 o 
   8   2   5        6.05        3.84      8.80 o 
  -7   3   5       62.73       65.14      7.49 o 
  -6   3   5      137.69      135.38      3.91 o 
  -5   3   5      988.09      970.98     10.99 o 
  -4   3   5      524.68      546.08     15.36 o 
  -3   3   5       28.42       32.22      3.04 o 
  -2   3   5      714.21      696.82      9.89 o 
  -1   3   5     3674.20     3934.57    116.72 o 
   0   3   5       31.37       34.36      2.91 o 
   1   3   5     2435.96     2500.58     18.56 o 
   2   3   5     3950.46     4268.39     71.29 o 
   3   3   5      370.99      372.09      4.47 o 
   4   3   5        0.55        5.29      1.16 o 
   5   3   5      730.93      706.74     18.88 o 
   6   3   5      727.98      738.36     15.22 o 
   7   3   5       12.73       12.80      8.32 o 
  -7   4   5       36.18       38.61      8.79 o 
  -6   4   5      180.68      175.50      8.54 o 
  -5   4   5      546.00      528.32     22.40 o 
  -4   4   5       86.42       82.88     14.24 o 
  -3   4   5      143.66      145.28     13.92 o 
  -2   4   5     1421.89     1442.56     26.08 o 
  -1   4   5      496.26      477.13     10.00 o 
   0   4   5       65.02       72.51      3.19 o 
   1   4   5     4003.24     4303.62     78.01 o 
   2   4   5     1393.75     1401.01     12.54 o 
   3   4   5      314.17      324.93      4.83 o 
   4   4   5       13.24       10.62      2.30 o 
   5   4   5     1885.82     1879.54     15.83 o 
   6   4   5      322.49      329.92      6.91 o 
   7   4   5      106.01      108.89      7.24 o 
  -7   5   5      166.55      164.44     14.85 o 
  -6   5   5      233.56      210.24     20.48 o 
  -5   5   5      458.92      449.76     16.32 o 
  -4   5   5      174.10      183.68     11.36 o 
  -3   5   5     1668.30     1612.00     35.84 o 
  -2   5   5     1573.55     1621.35     43.60 o 
  -1   5   5      927.82      860.06     16.00 o 
   0   5   5      764.16      791.64     11.04 o 
   1   5   5     1974.53     1942.97     18.39 o 
   2   5   5     1583.79     1564.65     18.06 o 
   3   5   5       24.04       16.83      2.94 o 
   4   5   5      488.74      490.03      7.27 o 
   5   5   5      625.86      607.03      7.64 o 
   6   5   5      166.73      167.10      4.48 o 
   7   5   5      108.15      117.72      5.62 o 
   8   5   5      266.01      265.60     14.72 o 
  -6   6   5       58.58       52.80     18.88 o 
  -5   6   5       40.77       36.64     16.32 o 
  -4   6   5       17.52       16.32     14.56 o 
  -3   6   5      351.69      362.55     11.22 o 
  -2   6   5      319.08      308.40     10.17 o 
  -1   6   5      108.28      108.94      7.28 o 
   0   6   5      112.73      112.41     37.05 o 
   1   6   5      903.52      907.91     11.80 o 
   2   6   5       49.90       45.05      3.91 o 
   3   6   5      484.19      476.54      7.96 o 
   4   6   5      702.32      688.10     12.01 o 
   5   6   5      570.87      562.73      8.71 o 
   6   6   5       10.69        9.64      4.12 o 
   7   6   5      281.90      291.23      7.37 o 
   8   6   5      185.07      181.44     13.44 o 
  -5   7   5       19.33       13.12     16.16 o 
  -4   7   5      235.83      235.20     20.00 o 
  -3   7   5      478.84      467.19     24.56 o 
  -2   7   5      109.07      106.55      8.41 o 
  -1   7   5       92.75      106.20      7.90 o 
   0   7   5      639.49      641.15     15.39 o 
   1   7   5      196.13      198.19      6.05 o 
   2   7   5       39.05       36.08      4.41 o 
   3   7   5      940.76      922.20     15.83 o 
   4   7   5     1043.76     1060.97     13.00 o 
   5   7   5       77.85       74.08      5.41 o 
   6   7   5       65.35       68.72      4.60 o 
   7   7   5      402.56      406.30      9.53 o 
  -5   8   5       69.90       62.72     20.48 o 
  -4   8   5      402.78      403.16     26.24 o 
  -3   8   5      220.12      222.62      9.45 o 
  -2   8   5        6.56        4.92      7.18 o 
  -1   8   5      485.13      502.94     15.83 o 
   0   8   5     1534.21     1561.10     37.04 o 
   1   8   5        3.19        1.49      3.94 o 
   2   8   5      191.85      188.46      7.40 o 
   3   8   5     1197.86     1216.77     14.44 o 
   4   8   5      379.07      373.99      8.06 o 
   5   8   5       42.87       46.16      6.62 o 
   6   8   5      121.85      119.88      5.39 o 
   7   8   5      286.59      274.90      8.49 o 
  -4   9   5      466.97      480.32     14.41 o 
  -3   9   5        4.93        4.05      8.65 o 
  -2   9   5       82.42       84.40     12.84 o 
  -1   9   5      711.38      704.80     28.64 o 
   0   9   5      368.05      378.69     15.38 o 
   1   9   5       86.92       94.20      8.72 o 
   2   9   5      484.81      473.70      9.07 o 
   3   9   5      407.52      419.46     10.26 o 
   4   9   5      127.73      133.44      8.82 o 
   5   9   5        9.24        9.81      6.82 o 
   6   9   5      525.74      521.44     11.32 o 
   7   9   5        0.32        1.88      4.99 o 
  -3  10   5       53.70       60.08     11.24 o 
  -2  10   5      148.45      147.97     21.68 o 
  -1  10   5      313.55      329.35     16.91 o 
   0  10   5      219.78      217.60     11.50 o 
   1  10   5      391.93      383.77     11.48 o 
   2  10   5      635.73      623.82     13.06 o 
   3  10   5      291.07      269.09      9.93 o 
   4  10   5       68.41       66.56      7.74 o 
   5  10   5      635.20      605.92     11.70 o 
   6  10   5      116.90      122.78      7.91 o 
  -1  11   5       55.61       56.94     11.21 o 
   0  11   5       75.16       90.25     11.17 o 
   1  11   5      265.05      279.71     13.22 o 
   2  11   5      146.66      159.90      8.50 o 
   3  11   5       24.64       29.33      7.99 o 
   4  11   5      147.37      150.77      8.47 o 
   5  11   5       77.62       85.33      7.64 o 
   1  12   5      144.53      153.91     16.97 o 
   2  12   5      183.24      197.05      9.94 o 
   3  12   5       47.05       54.88     20.00 o 
  -4  -8   6       44.68       42.44      7.93 o 
  -3  -8   6      733.72      748.35     20.32 o 
  -2  -8   6      216.84      219.48     13.62 o 
  -1  -8   6       87.10       89.34      8.88 o 
   0  -8   6      160.85      169.52      9.23 o 
   1  -8   6      547.20      557.82     20.08 o 
  -5  -7   6        4.05        3.71      8.20 o 
  -4  -7   6      201.43      212.41     13.64 o 
  -3  -7   6      425.09      426.56     22.40 o 
  -2  -7   6      177.55      190.90     11.79 o 
  -1  -7   6       14.14       13.66      6.28 o 
   0  -7   6      264.36      272.36     11.50 o 
   1  -7   6      163.26      160.67      8.06 o 
   2  -7   6       65.67       76.32      8.35 o 
   3  -7   6      135.53      136.20      6.91 o 
  -6  -6   6      205.45      219.31     12.09 o 
  -5  -6   6       44.10       46.04      7.33 o 
  -4  -6   6      579.82      562.53     14.06 o 
  -3  -6   6      174.32      176.11      8.81 o 
  -2  -6   6      218.01      218.08      8.62 o 
  -1  -6   6       67.69       71.71      8.82 o 
   0  -6   6      501.32      492.40     12.70 o 
   1  -6   6       86.14       99.18      6.23 o 
   2  -6   6       58.51       69.62      7.17 o 
   3  -6   6      236.79      236.77      7.13 o 
  -7  -5   6      302.39      318.29     13.88 o 
  -6  -5   6      102.63      118.55     13.24 o 
  -5  -5   6      596.66      416.03     84.09 o 
  -4  -5   6      677.53      649.61     14.07 o 
  -3  -5   6      373.87      338.66     10.26 o 
  -2  -5   6      197.58      176.86      7.95 o 
  -1  -5   6     1284.24     1197.95     17.75 o 
   0  -5   6     1530.07     1435.96     18.59 o 
   1  -5   6       68.79       69.04      6.74 o 
   2  -5   6     1178.25     1131.59     37.28 o 
   3  -5   6      229.02      216.64      7.68 o 
   4  -5   6      285.71      237.92      9.92 o 
   5  -5   6       77.44       86.08     20.96 o 
  -7  -4   6       67.79       90.40     19.36 o 
  -6  -4   6       36.24       43.86      8.52 o 
  -5  -4   6      651.25      650.55      9.60 o 
  -4  -4   6      404.80      416.98     11.34 o 
  -3  -4   6       25.16       24.95      7.83 o 
  -2  -4   6      308.92      317.60     10.44 o 
  -1  -4   6     1748.85     1704.77     22.94 o 
   0  -4   6        8.05        9.70      5.51 o 
   1  -4   6      901.14      892.98     11.99 o 
   2  -4   6      311.23      303.65      7.62 o 
   3  -4   6      350.47      345.13     10.56 o 
   4  -4   6        2.31        2.64      2.74 o 
   5  -4   6      416.76      409.60     17.92 o 
  -7  -3   6        0.53        4.48     15.36 o 
  -6  -3   6      199.04      209.12     12.64 o 
  -5  -3   6      758.52      783.82      9.20 o 
  -4  -3   6      128.80      126.19     10.00 o 
  -3  -3   6      190.81      182.18      7.58 o 
  -2  -3   6     1907.38     1893.54     24.77 o 
  -1  -3   6      295.72      277.68      7.11 o 
   0  -3   6      558.14      542.67      9.18 o 
   1  -3   6      334.78      321.11      7.38 o 
   2  -3   6     1280.87     1287.30     46.96 o 
   3  -3   6       26.20       26.45      2.86 o 
   4  -3   6      212.58      202.94      5.87 o 
   5  -3   6      258.59      273.76     21.92 o 
   6  -3   6      102.83      118.88     20.96 o 
  -7  -2   6        2.13        4.64      8.96 o 
  -6  -2   6       35.13       37.28      9.28 o 
  -5  -2   6       30.84       36.64      8.48 o 
  -4  -2   6        4.24        3.04      1.04 o 
  -3  -2   6      572.20      542.71     10.91 o 
  -2  -2   6      440.94      457.82      8.20 o 
  -1  -2   6      162.67      151.92      4.58 o 
   0  -2   6      131.82      139.68      4.48 o 
   1  -2   6      768.38      777.05     23.92 o 
   2  -2   6      258.51      272.66      4.72 o 
   3  -2   6      351.64      340.98      9.27 o 
   4  -2   6      537.93      575.52     23.04 o 
   5  -2   6      214.40      231.36     19.68 o 
   6  -2   6      115.04      118.72     12.80 o 
  -7  -1   6      437.90      418.56     16.80 o 
  -6  -1   6      442.02      444.00     21.44 o 
  -5  -1   6      442.55      468.32     20.00 o 
  -4  -1   6      689.09      685.28     21.44 o 
  -3  -1   6     2178.90     2312.34     77.20 o 
  -2  -1   6      437.84      477.59      6.53 o 
  -1  -1   6     1628.80     1660.58     30.45 o 
   0  -1   6      168.19      177.57      4.87 o 
   1  -1   6      392.89      433.52     10.81 o 
   2  -1   6      238.78      240.62      4.12 o 
   3  -1   6     1219.32     1252.32     25.28 o 
   4  -1   6      630.19      651.04     22.72 o 
   5  -1   6       73.68       76.32     10.08 o 
   6  -1   6      133.52      130.56     12.16 o 
  -7   0   6      384.34      413.64     11.98 o 
  -5   0   6      439.95      439.52     14.24 o 
  -4   0   6      535.08      535.68     14.72 o 
  -3   0   6     1011.61     1020.32     23.84 o 
  -2   0   6      540.69      595.24      9.28 o 
  -1   0   6     1429.69     1392.62     19.76 o 
   0   0   6     1157.17     1187.86     29.60 o 
   1   0   6      373.91      378.73     11.20 o 
   2   0   6      271.11      249.05      3.38 o 
   3   0   6     2817.56     2897.29     46.88 o 
   4   0   6      219.89      224.96     16.32 o 
   5   0   6       68.82       57.44      9.44 o 
   6   0   6       47.22       51.68     10.24 o 
   7   0   6      283.85      303.68     23.52 o 
  -7   1   6      130.56      158.72     10.71 o 
  -6   1   6      452.74      441.43     15.70 o 
  -5   1   6      145.47      137.14      7.24 o 
  -4   1   6     1132.46     1149.12     27.52 o 
  -3   1   6      183.94      178.88      8.64 o 
  -2   1   6       45.51       57.92      8.96 o 
  -1   1   6     2921.40     3018.86     63.60 o 
   0   1   6     1716.10     1815.69     60.08 o 
   1   1   6      256.79      254.90      4.07 o 
   2   1   6     1058.67     1078.95     24.53 o 
   3   1   6     1912.89     1956.96     37.60 o 
   4   1   6      343.94      362.24     12.80 o 
   5   1   6       35.69       38.08     14.08 o 
   6   1   6      664.95      693.60     20.16 o 
   7   1   6      138.89      141.60     20.00 o 
  -7   2   6      225.21      241.43     11.77 o 
  -6   2   6        1.52        3.56      7.05 o 
  -5   2   6      948.88      965.91     19.74 o 
  -4   2   6      162.12      172.86      7.06 o 
  -3   2   6       10.47       11.61      5.40 o 
  -2   2   6      177.99      180.51      3.51 o 
  -1   2   6     2583.63     2124.35    347.32 o 
   0   2   6      861.24      861.86     13.25 o 
   1   2   6      890.75      928.89     10.37 o 
   2   2   6     1535.20     1535.33     22.36 o 
   3   2   6     1442.00     1552.73     53.28 o 
   4   2   6        8.85       14.08     11.36 o 
   5   2   6     1164.91     1226.56     31.52 o 
   6   2   6      663.28      698.40     20.00 o 
   7   2   6      134.99      142.88     18.56 o 
   8   2   6       57.24       55.04     11.68 o 
  -7   3   6        0.31        0.12      5.71 o 
  -6   3   6      270.37      244.74     14.02 o 
  -5   3   6      295.55      288.13     10.77 o 
  -4   3   6       78.88       79.30      6.28 o 
  -3   3   6      176.44      176.05      3.99 o 
  -2   3   6      811.31      802.83     11.60 o 
  -1   3   6      530.60      483.94      8.64 o 
   0   3   6        1.26        0.20      2.17 o 
   1   3   6     1731.97     1670.90     15.66 o 
   2   3   6      622.46      612.02      7.93 o 
   3   3   6      115.55      119.40      2.98 o 
   4   3   6        8.14        7.81      4.58 o 
   5   3   6      770.98      767.35     19.68 o 
   6   3   6      105.48      138.72     16.64 o 
   8   3   6       65.81       67.68     11.68 o 
  -7   4   6       16.78       14.79      8.87 o 
  -6   4   6      198.79      190.72     13.91 o 
  -5   4   6       22.41       22.44      4.75 o 
  -4   4   6       61.45       66.32      3.43 o 
  -3   4   6     1006.78      991.56     13.97 o 
  -2   4   6     1351.19     1387.35     17.93 o 
  -1   4   6        5.41        6.12      2.73 o 
   0   4   6      508.10      503.90      7.01 o 
   1   4   6     2829.95     2938.38     25.58 o 
   2   4   6      142.29      140.21      3.36 o 
   3   4   6       57.09       66.30     11.31 o 
   4   4   6      766.37      731.34      7.52 o 
   5   4   6      728.19      694.95      7.55 o 
   6   4   6       80.49       93.29     10.97 o 
   8   4   6      256.82      242.88     15.04 o 
  -6   5   6      232.51      233.78     10.24 o 
  -5   5   6        3.63        3.20     13.92 o 
  -4   5   6      309.24      295.68     19.52 o 
  -3   5   6     1186.81     1149.60     24.96 o 
  -2   5   6      622.93      603.90     11.46 o 
  -1   5   6       32.39       32.11      4.30 o 
   0   5   6      876.97      947.85     12.39 o 
   1   5   6      441.16      428.44      7.34 o 
   2   5   6       81.35       75.48      4.91 o 
   3   5   6      227.66      231.78      5.79 o 
   4   5   6      995.90      947.48     11.06 o 
   5   5   6      406.54      404.19      5.83 o 
   6   5   6        1.26        1.44      2.01 o 
   7   5   6      406.15      372.32     15.68 o 
   8   5   6      143.44      154.72     13.28 o 
  -6   6   6      174.76      186.24     15.04 o 
  -5   6   6      166.86      156.32     13.28 o 
  -4   6   6      533.05      510.40     17.92 o 
  -3   6   6     1732.69     1678.88     33.60 o 
  -2   6   6      616.21      618.74     15.94 o 
  -1   6   6      735.60      734.31     11.18 o 
   0   6   6     1926.46     1918.00     30.15 o 
   1   6   6     1336.25     1307.61     15.97 o 
   2   6   6      585.05      585.35     10.00 o 
   3   6   6     1059.40     1059.32     24.82 o 
   4   6   6     2289.91     2311.02     22.64 o 
   5   6   6       90.47       93.57      3.77 o 
   6   6   6      160.58      158.64      5.04 o 
   7   6   6      210.72      214.24     14.08 o 
  -5   7   6        1.50        1.92      9.92 o 
  -4   7   6      258.71      251.36     14.72 o 
  -3   7   6        2.71        4.75      6.89 o 
  -2   7   6        3.93        3.98      5.37 o 
  -1   7   6       57.24       50.49     21.93 o 
   0   7   6      834.22      806.80     12.22 o 
   1   7   6       65.67       76.56      5.62 o 
   2   7   6       84.46       92.44      5.48 o 
   3   7   6      812.45      830.02     18.98 o 
   4   7   6      588.29      580.36      8.46 o 
   5   7   6       55.80       56.76      5.04 o 
   6   7   6      198.15      201.77      5.55 o 
   7   7   6      196.25      187.52     21.28 o 
  -5   8   6      206.44      192.16     24.48 o 
  -4   8   6      191.63      220.48     22.40 o 
  -3   8   6        7.55        4.16     10.30 o 
  -2   8   6       28.05       33.11      8.38 o 
  -1   8   6      483.14      501.88     13.56 o 
   0   8   6      434.79      431.64     12.55 o 
   1   8   6        8.70        9.81      5.44 o 
   2   8   6      341.40      338.82      9.91 o 
   3   8   6      279.65      278.81      8.13 o 
   4   8   6        4.03        4.81      5.01 o 
   5   8   6      132.63      147.70      5.84 o 
   6   8   6      262.78      257.40      8.62 o 
   7   8   6       29.98       20.09      6.15 o 
  -4   9   6       59.31       50.72     21.92 o 
  -3   9   6        2.55        3.27     11.60 o 
  -2   9   6      189.65      210.37     11.99 o 
  -1   9   6      447.92      439.04     24.00 o 
   0   9   6       35.60       20.82     13.91 o 
   1   9   6      275.73      264.17      7.87 o 
   2   9   6      754.46      760.58     14.47 o 
   3   9   6        1.27        2.15      4.97 o 
   4   9   6       80.27       84.21      8.15 o 
   5   9   6      287.13      292.61      7.73 o 
   6   9   6      221.67      221.90      9.47 o 
  -3  10   6      107.95      110.88     16.63 o 
  -2  10   6      554.19      565.04     15.22 o 
  -1  10   6       67.22       59.30     10.31 o 
   0  10   6      150.34      160.17     11.06 o 
   1  10   6      436.58      428.69     10.26 o 
   2  10   6      292.88      310.08      9.10 o 
   3  10   6       30.45       31.45      7.16 o 
   4  10   6      146.78      153.62      6.75 o 
   5  10   6      236.31      245.76      9.66 o 
   6  10   6       82.51       88.22      6.88 o 
  -1  11   6      125.28      141.18     12.65 o 
   0  11   6       52.52       54.46     10.85 o 
   1  11   6      297.01      300.03     11.20 o 
   2  11   6      126.88      136.78     11.56 o 
   3  11   6      188.67      179.09     11.94 o 
   4  11   6      328.84      319.11      9.99 o 
  -2  -8   7       80.13       76.75     12.60 o 
  -1  -8   7       53.84       63.94      8.54 o 
  -4  -7   7      267.23      260.56     12.01 o 
  -3  -7   7      161.66      153.78     12.94 o 
  -2  -7   7       19.46       16.51      9.76 o 
  -1  -7   7      404.20      421.36     11.99 o 
   0  -7   7      262.73      261.13     12.19 o 
   1  -7   7      125.76      130.80      6.65 o 
   2  -7   7       99.94      104.22      8.90 o 
  -5  -6   7      124.65      120.89     10.89 o 
  -4  -6   7      279.73      287.18     14.53 o 
  -3  -6   7       25.29       31.96      7.30 o 
  -2  -6   7       35.76       44.32      6.87 o 
  -1  -6   7      539.69      555.53     14.51 o 
   0  -6   7      291.95      315.26      8.20 o 
   1  -6   7       42.91       48.41      5.83 o 
   2  -6   7      132.12      132.54      6.27 o 
   3  -6   7      224.76      219.19      8.46 o 
  -6  -5   7       28.99       25.15      9.30 o 
  -5  -5   7      457.40      450.34     11.88 o 
  -4  -5   7      301.82      301.82     11.04 o 
  -3  -5   7       16.69       22.05      6.84 o 
  -2  -5   7      266.67      268.55      9.18 o 
  -1  -5   7      486.82      493.39     10.85 o 
   0  -5   7      375.72      386.57      9.42 o 
   1  -5   7       16.75       15.37      4.74 o 
   2  -5   7      240.22      236.22      7.96 o 
   3  -5   7       55.97       59.79      4.37 o 
   4  -5   7        6.26        4.16     17.12 o 
  -6  -4   7      145.09       70.47     72.08 o 
  -5  -4   7      548.48      550.82     14.38 o 
  -4  -4   7      197.72      192.17      8.02 o 
  -3  -4   7      464.93      432.44     10.89 o 
  -2  -4   7      640.27      622.97     13.86 o 
  -1  -4   7     1077.41      988.57     16.67 o 
   0  -4   7      160.32      143.41      5.94 o 
   1  -4   7     1101.77     1047.92     52.24 o 
   2  -4   7      598.33      594.56      9.59 o 
   3  -4   7       61.58       63.44      4.12 o 
   4  -4   7      525.00      483.20     25.76 o 
   5  -4   7      207.99      250.72     24.64 o 
  -7  -3   7      118.82      130.56     21.60 o 
  -6  -3   7      268.56      276.64     21.76 o 
  -5  -3   7      443.72      331.98    229.68 o 
  -4  -3   7      123.05      123.56      8.14 o 
  -3  -3   7     1460.98     1438.94     19.46 o 
  -2  -3   7      673.70      651.35     12.02 o 
  -1  -3   7       43.93       42.32      4.85 o 
   0  -3   7      296.19      284.77      6.92 o 
   1  -3   7     1359.48     1358.47     70.08 o 
   2  -3   7        1.84        4.21      2.48 o 
   3  -3   7      572.17      571.60     19.52 o 
   4  -3   7      158.27      179.84     19.36 o 
   5  -3   7      459.69      463.68     19.36 o 
  -7  -2   7      104.43      114.88     20.00 o 
  -6  -2   7      390.84      386.24     16.00 o 
  -5  -2   7       19.31       22.72      8.80 o 
  -4  -2   7      649.64      637.28     17.12 o 
  -3  -2   7     1645.11     1713.05     17.22 o 
  -2  -2   7      301.16      284.38     10.72 o 
  -1  -2   7      328.59      320.92      7.60 o 
   0  -2   7     1237.41     1224.59     28.82 o 
   1  -2   7      672.58      677.40     11.47 o 
   2  -2   7      304.25      312.13      5.25 o 
   3  -2   7      696.80      671.31     18.64 o 
   4  -2   7      911.05      962.72     24.32 o 
   5  -2   7        9.51       10.40     16.16 o 
   6  -2   7       57.60       50.08     20.32 o 
  -7  -1   7      170.73      202.56     21.44 o 
  -6  -1   7       13.63       15.20      8.96 o 
  -5  -1   7        4.58        1.28      7.20 o 
  -4  -1   7       43.61       41.28     12.80 o 
  -3  -1   7       29.21       31.80      2.13 o 
  -2  -1   7       26.69       27.89      3.90 o 
  -1  -1   7       83.57       74.62     24.84 o 
   0  -1   7      153.40      131.35     23.50 o 
   1  -1   7       12.32        6.06      4.23 o 
   2  -1   7       68.49       72.01      4.52 o 
   3  -1   7      877.06      916.96     26.24 o 
   4  -1   7      169.90      168.16     11.52 o 
   5  -1   7       25.37       27.04     16.16 o 
   6  -1   7       78.55       78.56     12.48 o 
  -7   0   7      378.08      417.47     18.09 o 
  -6   0   7      336.35      348.32     15.04 o 
  -4   0   7      543.49      541.28     20.16 o 
  -3   0   7      213.67      231.20     14.24 o 
  -2   0   7      642.78      632.92     11.52 o 
  -1   0   7     1640.68     1630.02     42.72 o 
   0   0   7      631.35      621.82     30.72 o 
   1   0   7      620.41      606.19     19.36 o 
   2   0   7      264.01      256.25      6.17 o 
   3   0   7      928.39      996.96     26.24 o 
   4   0   7       29.38       34.40      8.80 o 
   5   0   7      132.25      139.36     18.24 o 
   6   0   7      248.92      246.24     15.04 o 
  -7   1   7       40.84       46.42     13.58 o 
  -6   1   7      178.20      183.34     10.73 o 
  -5   1   7      545.95      565.50     14.10 o 
  -4   1   7      149.09      152.93      7.12 o 
  -3   1   7      186.79      207.20     13.92 o 
  -2   1   7      680.74      656.95      9.34 o 
  -1   1   7     2202.30     2227.11     41.28 o 
   0   1   7      778.32      785.92     13.12 o 
   1   1   7      567.95      533.53      9.94 o 
   2   1   7     1559.71     1556.17     37.90 o 
   3   1   7      245.21      266.40     11.04 o 
   4   1   7       17.32       23.52      8.00 o 
   5   1   7      752.86      771.04     27.68 o 
   6   1   7      288.95      331.20     15.84 o 
   7   1   7       58.33       55.04     19.52 o 
  -7   2   7        7.22        9.42     11.88 o 
  -6   2   7      385.05      377.08     13.31 o 
  -5   2   7      251.65      264.75     10.82 o 
  -4   2   7      677.52      679.36     14.26 o 
  -3   2   7        1.03        0.37      4.07 o 
  -2   2   7     3962.09     3930.42     50.48 o 
  -1   2   7      403.36      426.45      7.06 o 
   0   2   7      321.44      326.42      5.36 o 
   1   2   7     1503.36     1538.36     15.16 o 
   2   2   7     2028.91     2066.48     29.56 o 
   3   2   7        0.80       10.40     10.72 o 
   4   2   7      195.51      217.44     16.64 o 
   5   2   7     1044.76     1136.32     33.28 o 
   6   2   7      469.23      487.52     17.76 o 
  -7   3   7       17.36       10.46     12.38 o 
  -6   3   7       78.85       80.48      8.14 o 
  -5   3   7      373.56      373.00     10.75 o 
  -4   3   7       28.19       28.58      9.67 o 
  -3   3   7     1560.18     1601.36     15.52 o 
  -2   3   7     1149.63     1171.61     17.36 o 
  -1   3   7        8.35       11.69      4.20 o 
   0   3   7       76.40       82.87      3.75 o 
   1   3   7     1994.68     2045.85     20.11 o 
   2   3   7     1226.80     1225.62     18.81 o 
   3   3   7        2.30        2.85      1.41 o 
   4   3   7      912.91      882.98     32.32 o 
   5   3   7     1184.14     1176.00     26.56 o 
   6   3   7      109.07      118.72     11.36 o 
  -6   4   7      290.39      287.58     15.12 o 
  -5   4   7        1.31        0.58      5.49 o 
  -4   4   7      408.57      392.73      6.38 o 
  -3   4   7     1001.25     1001.54     13.75 o 
  -2   4   7      671.41      659.73     11.09 o 
  -1   4   7       21.32       25.71      6.56 o 
   0   4   7      524.87      519.68      8.46 o 
   1   4   7      930.93      811.96    239.82 o 
   2   4   7      174.91      156.37      5.72 o 
   3   4   7      239.36      221.94      5.63 o 
   4   4   7      925.56      880.47     12.22 o 
   5   4   7       53.21       57.49      7.90 o 
   6   4   7       36.80       47.93      8.50 o 
  -6   5   7       77.62       87.61     10.82 o 
  -5   5   7        0.72        1.49      7.39 o 
  -4   5   7      335.93      319.23      8.46 o 
  -3   5   7      259.87      252.71      7.18 o 
  -2   5   7       30.66       32.26      4.62 o 
  -1   5   7       79.74       81.50      6.48 o 
   0   5   7      747.32      767.75     10.55 o 
   1   5   7       57.58       50.37      4.30 o 
   2   5   7      332.97      314.90      7.84 o 
   3   5   7      910.14      896.40      8.95 o 
   4   5   7      572.22      570.57      6.90 o 
   5   5   7       36.53       37.76      2.44 o 
   6   5   7      124.88      126.16      9.68 o 
   7   5   7      184.99      170.72     13.60 o 
  -5   6   7      166.34      149.28     21.76 o 
  -4   6   7      362.10      350.64      9.36 o 
  -3   6   7       63.58       58.04      5.55 o 
  -2   6   7       67.12       61.30      5.69 o 
  -1   6   7      442.01      476.54      9.19 o 
   0   6   7      802.06      775.89     10.01 o 
   1   6   7        2.55        4.28      3.94 o 
   2   6   7      242.62      248.88      7.29 o 
   3   6   7      286.71      287.65      7.18 o 
   4   6   7      156.70      154.26      5.49 o 
   5   6   7        5.14        4.25      3.07 o 
   6   6   7      126.19      128.48     12.32 o 
   7   6   7       73.09       76.48     12.00 o 
  -5   7   7      293.80      287.84     25.60 o 
  -4   7   7      334.25      325.44     16.96 o 
  -3   7   7      189.49      170.83      6.96 o 
  -2   7   7      164.06      175.85      7.25 o 
  -1   7   7     2437.34     2368.87     34.67 o 
   0   7   7     1230.40     1242.28     15.10 o 
   1   7   7      708.71      691.32     11.09 o 
   2   7   7      944.30      967.70     14.16 o 
   3   7   7     1346.27     1349.43     16.92 o 
   4   7   7      366.07      365.30      6.95 o 
   5   7   7      359.37      352.93      7.46 o 
   6   7   7      779.95      766.96     10.87 o 
   7   7   7       89.78       86.24     13.12 o 
  -4   8   7      130.12      142.72     14.24 o 
  -3   8   7        4.81        2.88      9.60 o 
  -2   8   7      230.36      226.09      7.58 o 
  -1   8   7      348.06      353.40     10.67 o 
   0   8   7      175.32      173.61      7.21 o 
   1   8   7       53.78       60.26      6.04 o 
   2   8   7      453.93      446.00      8.13 o 
   3   8   7      127.34      122.95      5.06 o 
   4   8   7       44.94       45.17      5.72 o 
   5   8   7      459.03      462.73      7.95 o 
   6   8   7      334.58      320.25      7.26 o 
  -3   9   7      145.89      160.37     12.45 o 
  -2   9   7      239.93      208.57     76.23 o 
  -1   9   7      170.11      171.95      7.11 o 
   0   9   7       27.52       40.09      6.93 o 
   1   9   7      362.69      361.11     11.54 o 
   2   9   7      206.88      220.37      9.94 o 
   3   9   7       12.42       14.16      7.11 o 
   4   9   7      174.94      186.00      9.11 o 
   5   9   7      272.52      273.91      9.76 o 
   6   9   7       19.39       24.69      6.82 o 
  -2  10   7       72.17       76.95     11.60 o 
  -1  10   7        1.53        2.88      5.28 o 
   0  10   7       53.29       56.32      7.06 o 
   1  10   7      260.08      270.88      8.12 o 
   2  10   7        0.91        3.25      6.15 o 
   3  10   7      190.29      186.70      7.84 o 
   4  10   7      286.06      294.83      8.97 o 
   5  10   7       28.69       34.91      7.28 o 
  -1  11   7       78.92       62.51      9.06 o 
   0  11   7      316.81      332.66      9.63 o 
   1  11   7       49.96       53.39      6.72 o 
   2  11   7      132.03      148.47      9.70 o 
   3  11   7      322.41      318.13     13.33 o 
   4  11   7      243.33      248.79      9.10 o 
  -3  -7   8       93.79      102.86     13.10 o 
  -2  -7   8       96.20      104.61     12.39 o 
  -1  -7   8      436.06      457.70     12.93 o 
   0  -7   8      176.75      182.69     11.86 o 
  -4  -6   8      172.16      165.02     14.03 o 
  -3  -6   8       52.48       49.52     11.03 o 
  -2  -6   8      265.94      268.65     10.34 o 
  -1  -6   8      412.24      391.32     13.60 o 
   0  -6   8       64.10       53.17      5.71 o 
   1  -6   8      268.06      254.90     12.16 o 
   2  -6   8      149.27      138.04      8.88 o 
  -5  -5   8      331.08      341.86     25.20 o 
  -4  -5   8       48.51       47.00      8.25 o 
  -3  -5   8      102.67      118.07      8.82 o 
  -2  -5   8      381.32      384.92     10.99 o 
  -1  -5   8      136.78      136.58      7.46 o 
   0  -5   8       23.57       20.83      5.53 o 
   1  -5   8      407.62      411.81     13.92 o 
   2  -5   8      138.04      151.39      7.52 o 
   3  -5   8       49.13       57.92     11.84 o 
  -6  -4   8      310.39      330.88     25.28 o 
  -5  -4   8      245.98      257.64     10.24 o 
  -4  -4   8       86.41       98.43      8.69 o 
  -3  -4   8      531.92      529.03     11.14 o 
  -2  -4   8      416.15      418.00     12.53 o 
  -1  -4   8       15.10       18.27      5.42 o 
   0  -4   8      109.69      118.01      7.62 o 
   1  -4   8      400.97      426.58     17.12 o 
   2  -4   8      198.54      218.26      6.20 o 
   3  -4   8        2.38        4.96     15.04 o 
   4  -4   8      190.91      178.72     22.88 o 
  -6  -3   8      283.14      305.44     23.84 o 
  -5  -3   8       30.84       37.28     16.32 o 
  -4  -3   8      307.89      274.11     27.37 o 
  -3  -3   8      537.17      565.06      9.55 o 
  -2  -3   8      229.43      223.57      8.05 o 
  -1  -3   8       54.70       59.32      7.01 o 
   0  -3   8      474.31      480.65      7.63 o 
   1  -3   8      664.23      682.27     20.77 o 
   2  -3   8       94.29       98.96      4.73 o 
   3  -3   8      623.79      556.09     36.64 o 
   4  -3   8      359.69      377.28     17.28 o 
   5  -3   8       32.06       27.04     20.00 o 
  -6  -2   8      190.98      201.92     21.60 o 
  -5  -2   8      262.86      253.12     19.84 o 
  -4  -2   8      612.71      616.00     23.20 o 
  -3  -2   8      613.35      618.18     28.80 o 
  -2  -2   8      127.31      135.00      5.03 o 
  -1  -2   8     1249.50     1231.19     18.78 o 
   0  -2   8      863.78      884.79     22.25 o 
   1  -2   8       80.29       82.24      4.18 o 
   2  -2   8      393.61      374.01     12.80 o 
   3  -2   8      946.99      883.28     62.48 o 
   4  -2   8       50.82       57.76     17.60 o 
   5  -2   8       66.99       60.64     12.80 o 
  -7  -1   8       94.70       94.56     21.28 o 
  -6  -1   8      123.22      112.96     19.36 o 
  -5  -1   8      158.34      163.20     11.84 o 
  -4  -1   8      665.04      648.00     18.08 o 
  -3  -1   8        1.32        2.21      2.33 o 
  -2  -1   8     1165.21     1104.67     41.92 o 
  -1  -1   8     2087.06     2133.49     83.60 o 
   0  -1   8     1163.84     1119.97     57.60 o 
   1  -1   8      213.09      213.13      7.10 o 
   2  -1   8     1611.52     1539.22     59.20 o 
   3  -1   8     1044.33     1070.24     24.48 o 
   4  -1   8      265.49      287.04     20.64 o 
   5  -1   8      173.69      190.08     14.08 o 
   6  -1   8      631.78      633.28     32.16 o 
  -7   0   8       15.63       15.45     13.04 o 
  -6   0   8       34.53       37.39      7.74 o 
  -5   0   8      188.03      184.32     12.16 o 
  -4   0   8       12.76       19.52     12.80 o 
  -3   0   8       60.58       62.24      7.84 o 
  -2   0   8      239.28      243.11      5.72 o 
  -1   0   8      382.23      364.70     12.96 o 
   0   0   8        6.07        8.19      3.49 o 
   1   0   8       38.25       37.06      3.60 o 
   2   0   8      374.57      365.70      8.09 o 
   3   0   8        3.02        5.44      7.20 o 
   4   0   8        3.98        6.56     13.44 o 
   5   0   8      153.62      157.28     13.28 o 
   6   0   8      318.98      328.32     25.92 o 
  -7   1   8       16.99       11.21     12.88 o 
  -6   1   8      111.66      113.25      8.99 o 
  -5   1   8      550.09      562.56     14.56 o 
  -4   1   8      190.08      205.51      9.65 o 
  -3   1   8      257.94      267.20     15.52 o 
  -2   1   8     1258.08     1250.73     18.72 o 
  -1   1   8      509.27      512.37     24.48 o 
   0   1   8      296.73      290.64      8.20 o 
   1   1   8      291.61      289.87      8.91 o 
   2   1   8      902.51      887.75     27.21 o 
   3   1   8       20.59       28.96      7.68 o 
   4   1   8       62.02       72.80     15.36 o 
   5   1   8      523.35      553.92     26.08 o 
   6   1   8      168.33      184.96     14.72 o 
  -6   2   8      323.23      325.22     11.59 o 
  -5   2   8      118.25      125.65     12.78 o 
  -4   2   8      204.84      212.83      9.72 o 
  -3   2   8      727.94      746.94     17.52 o 
  -2   2   8      683.27      694.19     12.86 o 
  -1   2   8      143.51      175.72      9.29 o 
   0   2   8       20.93       22.12      3.31 o 
   1   2   8     1815.32     1840.14     34.35 o 
   2   2   8      530.48      517.98     14.50 o 
   3   2   8       36.08       36.64     12.48 o 
   4   2   8      657.90      687.20     24.96 o 
   5   2   8      385.88      397.44     16.16 o 
   6   2   8       83.05       89.92     12.48 o 
  -6   3   8      301.67      307.49     13.64 o 
  -5   3   8       79.70       82.23      9.44 o 
  -4   3   8      469.05      474.54     12.88 o 
  -3   3   8     1175.09     1147.08     20.80 o 
  -2   3   8     1098.82     1093.19     17.36 o 
  -1   3   8      270.05      276.06      5.34 o 
   0   3   8     2517.74     2454.90     20.14 o 
   1   3   8      737.65      716.00      7.85 o 
   2   3   8      612.32      570.29      7.36 o 
   3   3   8      309.73      299.42      4.87 o 
   4   3   8     1313.86     1335.20     28.48 o 
   5   3   8       77.14       75.20     10.56 o 
   6   3   8       67.09       67.84     11.36 o 
  -6   4   8       47.28       53.80     10.61 o 
  -5   4   8        4.36        4.99      7.95 o 
  -4   4   8      206.31      206.97      8.99 o 
  -3   4   8     1163.50     1158.89     19.12 o 
  -2   4   8      127.95      125.63      5.30 o 
  -1   4   8      621.63      635.37     10.79 o 
   0   4   8      763.51      765.75     12.29 o 
   1   4   8      674.39      655.60      8.83 o 
   2   4   8       48.14       51.40      4.33 o 
   3   4   8     1130.31     1111.07     17.15 o 
   4   4   8      801.94      798.15     21.20 o 
   5   4   8        2.84        9.76      8.48 o 
  -6   5   8        9.63       10.72     12.89 o 
  -5   5   8       56.03       52.15      8.15 o 
  -4   5   8      315.03      299.04     14.72 o 
  -3   5   8       81.07       78.52      5.20 o 
  -2   5   8       61.22       64.77      5.85 o 
  -1   5   8      820.27      839.83     14.68 o 
   0   5   8     1162.85     1148.84     16.80 o 
   1   5   8      143.22      139.14      6.08 o 
   2   5   8      234.74      236.07      8.52 o 
   3   5   8      953.87      947.11     11.62 o 
   4   5   8      206.09      198.57      6.60 o 
   5   5   8       78.05       77.12     16.64 o 
   6   5   8      229.53      311.04     22.88 o 
   7   5   8      112.49      267.04     23.68 o 
  -5   6   8      134.51      132.32     22.56 o 
  -4   6   8      173.26      192.96     20.96 o 
  -3   6   8        2.35        3.43      4.81 o 
  -2   6   8      122.74      130.21      6.64 o 
  -1   6   8      575.33      578.11     11.28 o 
   0   6   8      269.00      251.58      9.65 o 
   1   6   8      106.43      107.74      4.78 o 
   2   6   8       88.37       98.41      4.94 o 
   3   6   8      209.26      204.68      5.08 o 
   4   6   8       99.55      101.40      4.99 o 
   5   6   8      322.28      300.78     46.38 o 
   6   6   8      210.70      147.73    122.40 o 
   7   6   8       91.46       63.95     68.72 o 
  -4   7   8       73.35       72.48     21.44 o 
  -3   7   8      122.63      123.74      8.17 o 
  -2   7   8      206.13      218.00      8.53 o 
  -1   7   8      432.65      406.65      9.83 o 
   0   7   8      138.20      131.44      6.74 o 
   1   7   8      107.65      119.48      5.49 o 
   2   7   8      135.47      138.40      4.91 o 
   3   7   8        0.77        3.23      4.22 o 
   4   7   8       39.93       43.22      5.17 o 
   5   7   8      154.27      157.16      4.91 o 
   6   7   8       34.00       34.56     18.88 o 
  -4   8   8       47.06       34.56     21.44 o 
  -3   8   8      167.41      163.38      6.87 o 
  -2   8   8      362.66      362.07     12.30 o 
  -1   8   8      298.34      280.48      7.88 o 
   0   8   8       60.57       65.37      6.81 o 
   1   8   8     1272.11     1246.52     15.98 o 
   2   8   8      377.91      378.65      9.25 o 
   3   8   8      395.29      378.09      8.91 o 
   4   8   8      451.11      448.66      8.51 o 
   5   8   8      898.21      883.00     12.23 o 
   6   8   8      107.21      112.80     13.44 o 
  -3   9   8      292.41      309.01     11.76 o 
  -2   9   8      260.22      255.08     10.34 o 
  -1   9   8        2.68        6.04      5.63 o 
   0   9   8      181.50      167.62      7.20 o 
   1   9   8      368.34      400.28     10.64 o 
   2   9   8      180.19      175.41      7.97 o 
   3   9   8      100.13      106.69      7.01 o 
   4   9   8      456.70      466.03      9.56 o 
   5   9   8      132.64      128.33      7.33 o 
  -2  10   8       73.31       83.98     10.40 o 
  -1  10   8       78.68       87.72      6.52 o 
   0  10   8      249.86      265.37     10.44 o 
   1  10   8      216.75      233.03      9.63 o 
   2  10   8       85.09       87.88      7.17 o 
   3  10   8      466.26      481.57     11.75 o 
   4  10   8      247.19      253.98     10.95 o 
   0  11   8       66.59       59.14      9.27 o 
   1  11   8        0.28        0.79      5.94 o 
   2  11   8       77.55       88.15     11.05 o 
   3  11   8      239.68      248.74      9.41 o 
  -2  -6   9      122.39      118.81      9.18 o 
  -1  -6   9      225.70      212.72     12.42 o 
   0  -6   9       70.84       75.42      9.84 o 
  -4  -5   9      306.18      334.31     16.26 o 
  -3  -5   9      159.16      152.61      9.71 o 
  -2  -5   9      346.29      358.40     13.84 o 
  -1  -5   9       27.90       21.80      6.26 o 
   0  -5   9      294.12      316.95      8.37 o 
   1  -5   9      375.04      381.47      9.20 o 
   2  -5   9      111.08      121.12     19.84 o 
  -5  -4   9       25.73       21.44     10.88 o 
  -4  -4   9       62.36       45.96      8.52 o 
  -3  -4   9      370.24      371.58     15.45 o 
  -2  -4   9       26.04       21.52      6.44 o 
  -1  -4   9       16.77       18.62      4.74 o 
   0  -4   9      484.40      490.41     10.41 o 
   1  -4   9      164.84      172.31      6.01 o 
   2  -4   9       56.83       61.55      4.14 o 
   3  -4   9      227.45      210.40     22.08 o 
  -5  -3   9        2.02       -0.16      7.84 o 
  -4  -3   9      457.70      458.56     16.32 o 
  -3  -3   9      205.17      198.54     52.35 o 
  -2  -3   9       38.99       42.83      4.07 o 
  -1  -3   9      351.07      354.03      8.85 o 
   0  -3   9      700.75      742.13     19.37 o 
   1  -3   9       23.96       29.57      4.56 o 
   2  -3   9      102.58       94.41      4.01 o 
   3  -3   9      326.19      343.84     16.16 o 
   4  -3   9      173.12      188.64     23.36 o 
  -6  -2   9       15.48       22.24     19.04 o 
  -5  -2   9      161.11      147.36     20.00 o 
  -4  -2   9      301.63      332.32     14.08 o 
  -3  -2   9        6.49        7.30      5.31 o 
  -2  -2   9      237.36      227.25     13.20 o 
  -1  -2   9      619.75      654.75     30.00 o 
   0  -2   9      417.03      432.98     17.92 o 
   1  -2   9       25.45       26.11      5.08 o 
   2  -2   9      326.88      320.91     23.36 o 
   3  -2   9      316.39      330.72     21.44 o 
   4  -2   9       38.53       52.00     11.52 o 
  -6  -1   9      131.01      136.80     21.44 o 
  -5  -1   9      502.80      476.96     24.80 o 
  -4  -1   9      183.58      212.80     17.76 o 
  -3  -1   9      215.73      205.98      6.56 o 
  -2  -1   9      963.92      979.13     43.68 o 
  -1  -1   9     1420.21     1366.36     49.52 o 
   0  -1   9      105.81      113.41      5.73 o 
   1  -1   9      394.27      379.79     13.84 o 
   2  -1   9      543.45      535.45     30.72 o 
   3  -1   9      121.51      144.96     17.44 o 
   4  -1   9       87.59      100.48     12.32 o 
   5  -1   9      240.96      279.36     25.76 o 
  -6   0   9      214.71      210.77     13.44 o 
  -5   0   9      308.92      317.76     21.92 o 
  -4   0   9      119.87      117.12     16.32 o 
  -3   0   9      277.62      272.16     16.80 o 
  -2   0   9     1376.98     1370.71     59.04 o 
  -1   0   9      179.23      192.39      9.20 o 
   0   0   9      556.91      515.99     18.80 o 
   1   0   9     1084.28     1093.36     22.04 o 
   2   0   9     1339.84     1265.38     36.42 o 
   3   0   9      189.27      194.56     17.76 o 
   4   0   9      791.27      791.20     29.28 o 
   5   0   9      881.48      879.84     26.08 o 
  -6   1   9      224.07      249.30     13.35 o 
  -5   1   9      224.04      237.64     15.04 o 
  -4   1   9       59.08       60.19      6.90 o 
  -3   1   9      500.21      508.02     10.91 o 
  -2   1   9      291.34      300.24      8.01 o 
  -1   1   9       22.58       19.93      5.12 o 
   0   1   9        9.13       10.62      4.08 o 
   1   1   9      770.88      757.33     21.09 o 
   2   1   9      111.67      108.10      5.07 o 
   3   1   9       12.00       13.60     13.12 o 
   4   1   9      209.14      220.64     20.16 o 
   5   1   9      170.15      180.32     14.24 o 
   6   1   9       14.34       16.32     19.52 o 
  -6   2   9      158.02      170.96     12.58 o 
  -5   2   9       56.63       55.28      9.47 o 
  -4   2   9       20.16       24.42      7.53 o 
  -3   2   9     1143.05     1136.89     22.24 o 
  -2   2   9       81.60       94.74      8.90 o 
  -1   2   9        5.28        7.16      3.99 o 
   0   2   9      303.22      304.44      6.92 o 
   1   2   9     1383.34     1335.23     29.91 o 
   2   2   9      225.68      214.78      8.23 o 
   3   2   9       64.55       75.52      9.28 o 
   4   2   9      518.36      542.72     17.92 o 
   5   2   9       73.72       72.32     11.68 o 
   6   2   9        7.16        7.04     17.60 o 
  -6   3   9       89.41       94.61      9.67 o 
  -5   3   9        1.41       -0.59      7.41 o 
  -4   3   9      273.70      272.45     14.12 o 
  -3   3   9      382.47      387.72     14.02 o 
  -2   3   9       46.83       54.48      5.53 o 
  -1   3   9       78.29       89.91      6.05 o 
   0   3   9      538.67      532.61      8.32 o 
   1   3   9      823.31      815.84     10.12 o 
   2   3   9        9.95       11.35      3.11 o 
   3   3   9      954.26      926.78     28.30 o 
   4   3   9       87.18       93.28     10.56 o 
   5   3   9       59.22       62.56     11.04 o 
  -5   4   9      126.95      115.43     11.37 o 
  -4   4   9      440.88      428.44     13.60 o 
  -3   4   9      341.25      330.40      9.83 o 
  -2   4   9      178.78      161.14      4.98 o 
  -1   4   9     1268.09     1235.14     18.25 o 
   0   4   9     1416.07     1378.22     20.06 o 
   1   4   9        2.37        0.47      2.46 o 
   2   4   9      993.97      984.09      9.71 o 
   3   4   9      400.47      379.11      5.62 o 
   4   4   9      316.69      307.21     11.31 o 
   5   4   9       79.75       90.56     11.36 o 
  -5   5   9      233.29      251.30     13.53 o 
  -4   5   9      145.40      139.02      8.94 o 
  -3   5   9       12.50        8.46      4.08 o 
  -2   5   9      267.42      277.26      8.48 o 
  -1   5   9     1517.28     1497.57     20.41 o 
   0   5   9       20.28       22.18      5.15 o 
   1   5   9      374.76      363.01      8.96 o 
   2   5   9      148.76      140.19     39.14 o 
   3   5   9      595.45      577.61      9.24 o 
   4   5   9       12.61       14.55      2.35 o 
   5   5   9      576.25      588.64     26.72 o 
   6   5   9      245.73      243.84     15.84 o 
  -5   6   9      185.94      186.17     11.43 o 
  -4   6   9       41.97       48.00     12.16 o 
  -3   6   9       38.94       40.37      5.72 o 
  -2   6   9      263.86      263.76      9.21 o 
  -1   6   9      404.39      396.17     11.37 o 
   0   6   9       75.93       75.65      6.08 o 
   1   6   9      285.72      291.41     10.35 o 
   2   6   9      409.45      397.18      9.77 o 
   3   6   9      151.87      144.12      6.90 o 
   4   6   9      217.34      206.24      7.64 o 
   5   6   9      689.51      558.99    375.12 o 
   6   6   9      127.89      125.69      9.67 o 
  -4   7   9      157.30      164.32     24.16 o 
  -3   7   9      107.86      113.23      8.10 o 
  -2   7   9      320.90      319.52      9.73 o 
  -1   7   9       39.89       43.36      7.92 o 
   0   7   9      138.72      142.86      7.35 o 
   1   7   9      211.76      218.77      6.62 o 
   2   7   9      209.55      206.66      7.05 o 
   3   7   9       88.75       91.61      4.75 o 
   4   7   9      177.60      174.12      5.47 o 
   5   7   9      303.83      346.08     24.48 o 
   6   7   9       27.40       30.08     20.16 o 
  -3   8   9      164.34      158.89      7.30 o 
  -2   8   9      128.08      131.51      8.45 o 
  -1   8   9       62.83       62.55      9.23 o 
   0   8   9      144.51      159.06      6.62 o 
   1   8   9      350.74      343.80     10.64 o 
   2   8   9      148.42      148.59      8.52 o 
   3   8   9       82.77       95.65      6.51 o 
   4   8   9      237.03      247.52      7.66 o 
   5   8   9        0.70       -0.96     15.36 o 
  -2   9   9       13.26       11.29      7.68 o 
  -1   9   9       33.23       44.30      7.44 o 
   0   9   9      291.54      302.76     11.59 o 
   1   9   9      130.09      134.35      7.99 o 
   2   9   9       52.87       52.82     10.74 o 
   3   9   9      630.57      621.38     13.31 o 
   4   9   9      178.72      180.10      6.87 o 
   5   9   9       27.38       18.34      5.77 o 
  -1  10   9      309.68      329.40     13.57 o 
   0  10   9      319.10      329.45     11.32 o 
   1  10   9        6.72        7.99      8.58 o 
   2  10   9      194.52      184.24      9.33 o 
   3  10   9      362.37      380.68     12.53 o 
   4  10   9       80.44       72.00      8.96 o 
  -1  -5  10      122.52      140.66      9.02 o 
  -3  -4  10      251.33      167.44    132.40 o 
  -2  -4  10      270.52      315.48      7.75 o 
  -1  -4  10      217.16      231.18      6.98 o 
   0  -4  10      668.23      720.09     18.16 o 
   1  -4  10       58.62       61.09      5.27 o 
  -4  -3  10      141.86      144.16     19.20 o 
  -3  -3  10       35.74       32.00      8.96 o 
  -2  -3  10       68.10       61.67      6.42 o 
  -1  -3  10      685.56      677.36     32.96 o 
   0  -3  10       60.11       33.12     17.80 o 
   1  -3  10        3.81        3.86      5.35 o 
   2  -3  10      270.21      266.88     14.72 o 
   3  -3  10      218.46      238.72     23.20 o 
  -5  -2  10      411.99      455.36     18.88 o 
  -4  -2  10      114.71      107.04     17.60 o 
  -3  -2  10        2.20        5.60     12.32 o 
  -2  -2  10      624.08      612.89     21.20 o 
  -1  -2  10      560.64      581.50     21.52 o 
   0  -2  10        3.88        5.20      4.53 o 
   1  -2  10       83.87       76.79      7.29 o 
   2  -2  10      478.73      510.56     17.44 o 
   3  -2  10      127.26      141.12     13.12 o 
  -5  -1  10      601.30      612.48     20.96 o 
  -4  -1  10       15.16       20.80      9.28 o 
  -3  -1  10      225.55      201.76     16.80 o 
  -2  -1  10      529.72      552.38     21.92 o 
  -1  -1  10      137.88      142.15     12.80 o 
   0  -1  10        0.65        1.25      4.19 o 
   1  -1  10      292.90      302.36      9.25 o 
   2  -1  10      366.21      359.08     12.72 o 
   3  -1  10        1.60       -0.48      7.84 o 
   4  -1  10       76.83       73.44     20.16 o 
  -5   0  10       86.54      103.25      8.99 o 
  -4   0  10       74.05       66.56     10.24 o 
  -3   0  10      449.29      433.92     14.72 o 
  -2   0  10      262.06      279.23     19.44 o 
  -1   0  10      115.31      112.21      5.84 o 
   0   0  10      159.19      166.44      7.83 o 
   1   0  10     1362.78     1317.28     43.29 o 
   2   0  10      136.74      138.11      6.38 o 
   3   0  10      184.34      198.40     12.64 o 
   4   0  10      104.98      100.48     12.64 o 
   5   0  10      233.42      225.92     25.28 o 
  -5   1  10       57.06       69.39     11.04 o 
  -4   1  10      134.01      112.79     12.58 o 
  -3   1  10      466.51      465.81     19.92 o 
  -2   1  10      107.03      104.06      4.64 o 
  -1   1  10       61.28       67.45      5.52 o 
   0   1  10      677.09      652.67     21.28 o 
   1   1  10      834.14      793.58     27.60 o 
   2   1  10      374.95      340.48     14.07 o 
   3   1  10      420.79      442.24     16.32 o 
   4   1  10      563.91      545.60     19.68 o 
   5   1  10      239.00      216.16     24.16 o 
  -5   2  10       20.21       18.59      7.68 o 
  -4   2  10      271.38      272.99     14.69 o 
  -3   2  10      637.88      635.77     23.52 o 
  -2   2  10       86.57       83.85      9.43 o 
  -1   2  10      280.74      278.15      6.54 o 
   0   2  10      808.80      799.31     10.73 o 
   1   2  10      239.84      233.88      6.18 o 
   2   2  10       39.78       42.46      3.42 o 
   3   2  10      446.08      484.00     16.64 o 
   4   2  10       91.61       98.08     11.68 o 
   5   2  10       11.86       11.68     10.56 o 
  -5   3  10        1.85        2.59      6.89 o 
  -4   3  10      302.72      313.79     12.49 o 
  -3   3  10      162.44      164.18      7.96 o 
  -2   3  10        4.97        6.91      4.96 o 
  -1   3  10      953.07      897.64     15.26 o 
   0   3  10      318.96      323.62      7.73 o 
   1   3  10       67.71       68.23      4.98 o 
   2   3  10       50.98       56.85      3.96 o 
   3   3  10      761.61      777.60     26.24 o 
   4   3  10      111.25      118.24     11.36 o 
   5   3  10       38.31       42.72     11.36 o 
  -5   4  10      183.49      195.77     10.91 o 
  -4   4  10      209.68      222.36     11.93 o 
  -3   4  10        3.24        7.70      5.87 o 
  -2   4  10      217.22      213.56     11.90 o 
  -1   4  10      444.83      449.54      7.69 o 
   0   4  10      165.06      176.77      6.88 o 
   1   4  10       17.15       12.27      3.04 o 
   2   4  10      150.83      154.20      4.39 o 
   3   4  10      318.31      299.76      4.85 o 
   4   4  10        1.04        4.32     14.72 o 
  -4   5  10      237.48      229.77     14.96 o 
  -3   5  10       73.69       68.37      7.52 o 
  -2   5  10      592.27      551.21      9.60 o 
  -1   5  10      426.87      405.77      9.78 o 
   0   5  10      182.48      167.06      6.22 o 
   1   5  10      415.22      391.89     11.32 o 
   2   5  10      624.07      518.93    151.86 o 
   3   5  10       25.66       24.71      3.19 o 
   4   5  10      682.90      649.14     18.95 o 
   5   5  10      218.64      212.00     15.20 o 
  -4   6  10       36.02       34.51      8.64 o 
  -3   6  10      225.48      161.49    121.92 o 
  -2   6  10      187.34      192.85      8.86 o 
  -1   6  10       22.39       21.46      7.06 o 
   0   6  10      341.43      344.01     11.53 o 
   1   6  10      664.53      646.23     12.99 o 
   2   6  10      127.17      117.74      8.67 o 
   3   6  10      184.72      172.99      7.34 o 
   4   6  10      328.87      324.16     23.36 o 
   5   6  10      335.11      263.72     83.84 o 
  -3   7  10       90.66       95.68     22.08 o 
  -2   7  10       24.20       21.26      7.26 o 
  -1   7  10        2.98        4.50      7.06 o 
   0   7  10      223.75      226.75     10.96 o 
   1   7  10      354.43      346.82     12.61 o 
   2   7  10       62.89       58.48      8.80 o 
   3   7  10      157.54      156.99      8.14 o 
   4   7  10      387.84      377.60     24.48 o 
   5   7  10       34.11       33.12     19.84 o 
  -2   8  10      126.62      135.08      6.83 o 
  -1   8  10      106.72      116.87      7.66 o 
   0   8  10      478.61      479.19     14.87 o 
   1   8  10      111.36      125.30      8.31 o 
   2   8  10      151.03      155.87      8.77 o 
   3   8  10      168.34      179.69      6.46 o 
   4   8  10      223.74      227.83     10.86 o 
  -1   9  10      171.16      162.76     12.31 o 
   0   9  10      299.07      316.13     18.08 o 
   1   9  10       34.66       30.96      5.83 o 
   2   9  10      138.72      140.57      9.66 o 
   3   9  10      380.21      372.93     11.37 o 
   4   9  10       70.92       70.23      7.01 o 
  -2  -3  11      343.89      346.07     20.88 o 
  -1  -3  11      618.97      646.05     21.76 o 
   0  -3  11      116.79      134.96     10.16 o 
   1  -3  11      102.15      125.92     17.76 o 
  -3  -2  11       28.18       25.44     14.88 o 
  -2  -2  11      282.35      280.52     10.48 o 
  -1  -2  11       93.53       83.59      5.54 o 
   0  -2  11        1.82        3.29      6.84 o 
   1  -2  11      443.91      416.86     13.68 o 
   2  -2  11      127.94      136.00     18.88 o 
  -4  -1  11        6.71        4.80     15.20 o 
  -3  -1  11      330.48      321.76     14.24 o 
  -2  -1  11      162.64      154.43     13.28 o 
  -1  -1  11        0.54        1.87      5.93 o 
   0  -1  11      247.43      224.01     14.64 o 
   1  -1  11      593.44      590.76     14.64 o 
   2  -1  11       63.68       64.16     16.64 o 
   3  -1  11       37.27       31.84     17.92 o 
  -4   0  11      204.83      202.84     11.75 o 
  -3   0  11      765.46      751.68     25.76 o 
  -2   0  11       74.93       89.80      6.40 o 
  -1   0  11      112.80      108.34      4.85 o 
   0   0  11      550.63      546.48     15.33 o 
   1   0  11      557.25      528.96     15.61 o 
   2   0  11       16.49       18.24     14.24 o 
   3   0  11       83.34       78.56     18.56 o 
  -4   1  11      243.33      247.90     12.40 o 
  -3   1  11      146.90      147.92      9.80 o 
  -2   1  11       95.37       98.48      4.81 o 
  -1   1  11      105.69      101.08      5.27 o 
   0   1  11      502.80      486.11      9.31 o 
   1   1  11      221.05      204.68      6.30 o 
   2   1  11       48.55       67.84     15.04 o 
   3   1  11      384.94      391.68     23.52 o 
   4   1  11       91.01      113.28     20.96 o 
  -4   2  11      177.41      172.57     13.44 o 
  -3   2  11      231.68      237.74      9.26 o 
  -2   2  11      122.24      120.43      8.14 o 
  -1   2  11      247.65      248.23      7.48 o 
   0   2  11      286.64      267.32      7.60 o 
   1   2  11       13.04       14.16      4.47 o 
   2   2  11      192.74      182.98      7.90 o 
   3   2  11      295.44      302.24     20.96 o 
   4   2  11      183.58      278.72     23.20 o 
  -4   3  11      320.78      325.07     11.53 o 
  -3   3  11       73.40       69.69      7.28 o 
  -2   3  11      337.84      316.91     10.56 o 
  -1   3  11      641.15      619.43     18.32 o 
   0   3  11      199.66      195.25      7.00 o 
   1   3  11       64.50       70.88      5.39 o 
   2   3  11      618.61      585.90     14.59 o 
   3   3  11      172.98      164.00     18.08 o 
   4   3  11      173.10      223.84     21.44 o 
  -4   4  11       98.49       96.32      9.26 o 
  -3   4  11        3.94        4.47      6.15 o 
  -2   4  11      431.63      421.91     14.66 o 
  -1   4  11      152.72      152.84      8.10 o 
   0   4  11       23.02       25.54      5.12 o 
   1   4  11      358.34      346.88      7.56 o 
   2   4  11      333.94      322.34      7.19 o 
   3   4  11       92.55       84.32     10.08 o 
  -3   5  11      138.40      137.89      8.92 o 
  -2   5  11      145.91      148.04     12.39 o 
  -1   5  11       11.19       17.49      5.02 o 
   0   5  11      122.97      126.65      6.23 o 
   1   5  11      332.50      339.84      8.59 o 
   2   5  11      160.52      148.52     28.09 o 
   3   5  11       14.26       13.26      6.22 o 
  -3   6  11      127.03      130.55     10.95 o 
  -2   6  11      163.78      163.23     10.43 o 
  -1   6  11       25.94       14.20      7.59 o 
   0   6  11      647.39      625.44     13.26 o 
   1   6  11      391.66      367.09     10.49 o 
   2   6  11      118.70      110.34      8.94 o 
   3   6  11      170.24      160.47      5.78 o 
   4   6  11      379.73      408.48     25.12 o 
  -2   7  11       18.10       11.04     17.76 o 
  -1   7  11      313.31      337.14     12.42 o 
   0   7  11      304.42      305.24     12.41 o 
   1   7  11      107.42       93.84      7.85 o 
   2   7  11      164.99      166.00     10.57 o 
   3   7  11      388.54      394.41     11.27 o 
   4   7  11      149.43      169.44     22.24 o 
  -1   8  11      150.70      153.28     11.29 o 
   0   8  11       52.60       51.39     10.13 o 
   1   8  11        4.42        4.10      6.44 o 
   2   8  11       64.45       69.70      7.84 o 
   3   8  11      301.77      300.49     11.14 o 
  -2  -1  12       46.80       46.40      8.96 o 
  -1  -1  12        6.67       11.03      5.62 o 
   0  -1  12      358.34      348.70     15.00 o 
   1  -1  12      199.00      200.32     18.24 o 
  -2   0  12       31.71       31.13      9.77 o 
  -1   0  12      133.99      144.07      7.57 o 
   0   0  12      263.93      243.96      8.33 o 
   1   0  12        6.94       11.20     12.96 o 
   2   0  12       97.61       99.36     11.52 o 
  -3   1  12      211.72      214.77     10.88 o 
  -2   1  12      265.06      246.15     12.70 o 
  -1   1  12      620.35      628.25     14.35 o 
   0   1  12      214.66      213.34      5.96 o 
   1   1  12       83.62       78.02      5.79 o 
   2   1  12      340.70      361.44     15.36 o 
  -3   2  12        0.45       -1.82      7.08 o 
  -2   2  12      219.64      216.53      9.96 o 
  -1   2  12      112.41      101.76      4.89 o 
   0   2  12      101.03      111.67      6.76 o 
   1   2  12        6.88        5.43      4.62 o 
   2   2  12      403.57      410.72     15.52 o 
   3   2  12      167.83      177.44     13.12 o 
  -3   3  12       74.33       75.31     12.41 o 
  -2   3  12      101.18      102.18      8.56 o 
  -1   3  12      265.96      274.43     12.80 o 
   0   3  12       38.71       38.31      4.33 o 
   1   3  12      125.92      133.42      5.80 o 
   2   3  12      256.81      247.68     18.24 o 
   3   3  12       17.16       16.00      9.60 o 
  -2   4  12      174.92      164.08     12.39 o 
  -1   4  12       47.23       37.59      9.18 o 
   0   4  12      214.53      202.82      7.10 o 
   1   4  12      558.44      526.69     11.66 o 
   2   4  12      123.25      119.84     16.16 o 
   3   4  12       45.54       48.32     10.40 o 
  -2   5  12       58.77       67.46     11.87 o 
  -1   5  12       40.31       40.01      9.93 o 
   0   5  12      574.30      563.17     27.12 o 
   1   5  12      273.88      261.17      8.13 o 
   2   5  12        9.80        6.24      3.80 o 
   3   5  12      166.59      179.04     13.44 o 
  -1   6  12      264.62      267.73      9.61 o 
   0   6  12      273.70      272.51      9.65 o 
   1   6  12       76.29       86.16      7.33 o 
   2   6  12        2.55        3.78      5.26 o 
   3   6  12      310.39      320.16     15.84 o 
   0   7  12      174.66      178.42     11.69 o 
   1   7  12        0.26       -2.93      4.92 o 
   2   7  12      232.15      231.48     11.88 o 
                                                 
